# Supplementary material for: Therapeutic high affinity T cell receptor targeting a KRASG12D cancer neoantigen
Source: Nat Commun. 2022 Sep 10;13:5333. doi: 10.1038/s41467-022-32811-1 (PMC9464187; doi:10.1038/s41467-022-32811-1)
Supplement: Supplementary file 4 — Source Data [file 41467_2022_32811_MOESM4_ESM.zip]

Archive with 2 entries (2 files):
- Source data for Figure S8.xml
- Source Data.xlsx
