# Supplementary material for: Therapeutic high affinity T cell receptor targeting a KRASG12D cancer neoantigen
Source: Nat Commun. 2022 Sep 10;13:5333. doi: 10.1038/s41467-022-32811-1 (PMC9464187; doi:10.1038/s41467-022-32811-1)
Supplement: Supplementary file 4 — Source Data [file 41467_2022_32811_MOESM4_ESM.zip › Source data for Figure S8.xml]

<?xml version="1.0" encoding="UTF-8"?>
 <Workspace version="20.0"  modDate="Thu Aug 11 16:28:22 BST 2022"  clientTimestamp="1660231702577"  flowJoVersion="10.7.1"  drawRowBorders="1"  drawColumnBorders="1"  hideCompNodes="1"  curGroup="All Samples"  groupPaneHeight="266"  xmlns:xsi="http://www.w3.org/2001/XMLSchema-instance"  xmlns:gating="http://www.isac-net.org/std/Gating-ML/v2.0/gating"  xmlns:transforms="http://www.isac-net.org/std/Gating-ML/v2.0/transformations"  xmlns:data-type="http://www.isac-net.org/std/Gating-ML/v2.0/datatypes"  xsi:schemaLocation="http://www.isac-net.org/std/Gating-ML/v2.0/gating http://www.isac-net.org/std/Gating-ML/v2.0/gating/Gating-ML.v2.0.xsd http://www.isac-net.org/std/Gating-ML/v2.0/transformations http://www.isac-net.org/std/Gating-ML/v2.0/gating/Transformations.v2.0.xsd http://www.isac-net.org/std/Gating-ML/v2.0/datatypes http://www.isac-net.org/std/Gating-ML/v2.0/gating/DataTypes.v2.0.xsd "  nonAutoSaveFileName="file:/T:/RES/Research%20groups/Pre-clinical/Emma%20S/KRAS%20FCS/FlowJo%20files%20for%20paper/Flowjo%20analysis%20LIL04RBA228_ES.wsp" >
   <WindowPosition x="0"  y="0"  width="700"  height="600"  displayed="1"  panelState="" />
   <TextTraits font="SansSerif"  size="11"  name=""  style="plain"  color="#000000"  background="#00ffffff"  just="left" />
   <Columns>
     <TColumn width="328" >
       <Property key="fj.appnode.prop.name" />
     </TColumn>
     <TColumn width="168" >
       <Property key="fj.appnode.prop.statistic" />
     </TColumn>
     <TColumn width="167" >
       <Property key="fj.appnode.prop.ncells" />
     </TColumn>
   </Columns>
   <Matrices>
     <transforms:spilloverMatrix spectral="0"  prefix="Comp-"  name="Acquisition-defined"  editable="0"  color="#c0c0c0"  version="FlowJo-10.7.1"  status="FINALIZED"  transforms:id="d52d90c8-e930-42e7-9e78-5f38991e821e"  suffix="" >
       <data-type:parameters>
         <data-type:parameter data-type:name="VL3-H"  userProvidedCompInfix="Comp-VL3-H" />
         <data-type:parameter data-type:name="VL1-H"  userProvidedCompInfix="Comp-VL1-H" />
         <data-type:parameter data-type:name="BL2-H"  userProvidedCompInfix="Comp-BL2-H" />
         <data-type:parameter data-type:name="RL1-H"  userProvidedCompInfix="Comp-RL1-H" />
       </data-type:parameters>
       <transforms:spillover data-type:parameter="VL3-H"  userProvidedCompInfix="Comp-VL3-H" >
         <transforms:coefficient data-type:parameter="VL3-H"  transforms:value="1" />
         <transforms:coefficient data-type:parameter="VL1-H"  transforms:value="0.000376" />
         <transforms:coefficient data-type:parameter="BL2-H"  transforms:value="0.0072389999" />
         <transforms:coefficient data-type:parameter="RL1-H"  transforms:value="0.000085" />
       </transforms:spillover>
       <transforms:spillover data-type:parameter="VL1-H"  userProvidedCompInfix="Comp-VL1-H" >
         <transforms:coefficient data-type:parameter="VL3-H"  transforms:value="0.0370049998" />
         <transforms:coefficient data-type:parameter="VL1-H"  transforms:value="1" />
         <transforms:coefficient data-type:parameter="BL2-H"  transforms:value="0.000266" />
         <transforms:coefficient data-type:parameter="RL1-H"  transforms:value="0.000266" />
       </transforms:spillover>
       <transforms:spillover data-type:parameter="BL2-H"  userProvidedCompInfix="Comp-BL2-H" >
         <transforms:coefficient data-type:parameter="VL3-H"  transforms:value="0.138872996" />
         <transforms:coefficient data-type:parameter="VL1-H"  transforms:value="0.000132" />
         <transforms:coefficient data-type:parameter="BL2-H"  transforms:value="1" />
         <transforms:coefficient data-type:parameter="RL1-H"  transforms:value="0.00012" />
       </transforms:spillover>
       <transforms:spillover data-type:parameter="RL1-H"  userProvidedCompInfix="Comp-RL1-H" >
         <transforms:coefficient data-type:parameter="VL3-H"  transforms:value="0.000141" />
         <transforms:coefficient data-type:parameter="VL1-H"  transforms:value="0.000111" />
         <transforms:coefficient data-type:parameter="BL2-H"  transforms:value="0.000044" />
         <transforms:coefficient data-type:parameter="RL1-H"  transforms:value="1" />
       </transforms:spillover>
     </transforms:spilloverMatrix>
   </Matrices>
   <Cytometers>
     <Cytometer name="GENERIC"  cyt="IntelliCyt iQue3"  useFCS3="1"  extraNegs="0"  widthBasis="-10"  linMin="0"  logMin="1"  linMax="10000"  logMax="10000"  linearRescale="1"  logRescale="1"  linFromKW="1"  logFromKW="1"  useGain="0"  useTransform="0"  transformType="LOG"  manufacturer=""  serialnumber=""  homepage="workspaces-and-samples/flowjo-and-your-cytometer/ws-instrumentation/"  icon="generic.png" >
       <LinParams>
         <Param>time</Param>
       </LinParams>
       <LogParams/>
       <FilterParams/>
       <TransformStore>
         <MatrixID matrixId="d52d90c8-e930-42e7-9e78-5f38991e821e" >
           <Transforms>
             <transforms:log transforms:offset="1"  transforms:decades="7.2247198959" >
               <data-type:parameter data-type:name="RL2-A" />
             </transforms:log>
             <transforms:linear transforms:minRange="0"  transforms:maxRange="3000000"  gain="1" >
               <data-type:parameter data-type:name="FSC-A" />
             </transforms:linear>
             <transforms:log transforms:offset="1"  transforms:decades="7.2247198959" >
               <data-type:parameter data-type:name="RL1-A" />
             </transforms:log>
             <transforms:linear transforms:minRange="0"  transforms:maxRange="5000000"  gain="1" >
               <data-type:parameter data-type:name="FSC-H" />
             </transforms:linear>
             <transforms:log transforms:offset="1"  transforms:decades="7.2247198959" >
               <data-type:parameter data-type:name="RL1-H" />
             </transforms:log>
             <transforms:log transforms:offset="1"  transforms:decades="7.2247198959" >
               <data-type:parameter data-type:name="RL2-H" />
             </transforms:log>
             <transforms:log transforms:offset="1"  transforms:decades="7.2247198959" >
               <data-type:parameter data-type:name="BL3-A" />
             </transforms:log>
             <transforms:log transforms:offset="1"  transforms:decades="7.2247198959" >
               <data-type:parameter data-type:name="BL2-A" />
             </transforms:log>
             <transforms:log transforms:offset="1"  transforms:decades="7.2247198959" >
               <data-type:parameter data-type:name="BL5-A" />
             </transforms:log>
             <transforms:log transforms:offset="1"  transforms:decades="7.2247198959" >
               <data-type:parameter data-type:name="BL4-A" />
             </transforms:log>
             <transforms:linear transforms:minRange="0"  transforms:maxRange="16777216"  gain="1" >
               <data-type:parameter data-type:name="Width" />
             </transforms:linear>
             <transforms:log transforms:offset="1"  transforms:decades="7.2247198959" >
               <data-type:parameter data-type:name="BL1-A" />
             </transforms:log>
             <transforms:log transforms:offset="1"  transforms:decades="7.2247198959" >
               <data-type:parameter data-type:name="BL4-H" />
             </transforms:log>
             <transforms:log transforms:offset="1"  transforms:decades="7.2247198959" >
               <data-type:parameter data-type:name="BL3-H" />
             </transforms:log>
             <transforms:log transforms:offset="1"  transforms:decades="7.2247198959" >
               <data-type:parameter data-type:name="BL5-H" />
             </transforms:log>
             <transforms:log transforms:offset="1"  transforms:decades="7.2247198959" >
               <data-type:parameter data-type:name="VL6-H" />
             </transforms:log>
             <transforms:log transforms:offset="1"  transforms:decades="7.2247198959" >
               <data-type:parameter data-type:name="VL5-H" />
             </transforms:log>
             <transforms:log transforms:offset="1"  transforms:decades="7.2247198959" >
               <data-type:parameter data-type:name="BL2-H" />
             </transforms:log>
             <transforms:linear transforms:minRange="0"  transforms:maxRange="3000000"  gain="1" >
               <data-type:parameter data-type:name="SSC-H" />
             </transforms:linear>
             <transforms:log transforms:offset="1"  transforms:decades="7.2247198959" >
               <data-type:parameter data-type:name="VL4-H" />
             </transforms:log>
             <transforms:log transforms:offset="1"  transforms:decades="7.2247198959" >
               <data-type:parameter data-type:name="VL3-H" />
             </transforms:log>
             <transforms:log transforms:offset="1"  transforms:decades="7.2247198959" >
               <data-type:parameter data-type:name="BL1-H" />
             </transforms:log>
             <transforms:log transforms:offset="1"  transforms:decades="7.2247198959" >
               <data-type:parameter data-type:name="VL2-H" />
             </transforms:log>
             <transforms:log transforms:offset="1"  transforms:decades="7.2247198959" >
               <data-type:parameter data-type:name="VL1-H" />
             </transforms:log>
             <transforms:log transforms:offset="1"  transforms:decades="7.2247198959" >
               <data-type:parameter data-type:name="VL6-A" />
             </transforms:log>
             <transforms:log transforms:offset="1"  transforms:decades="7.2247198959" >
               <data-type:parameter data-type:name="VL5-A" />
             </transforms:log>
             <transforms:log transforms:offset="1"  transforms:decades="7.2247198959" >
               <data-type:parameter data-type:name="VL4-A" />
             </transforms:log>
             <transforms:log transforms:offset="1"  transforms:decades="7.2247198959" >
               <data-type:parameter data-type:name="VL3-A" />
             </transforms:log>
             <transforms:linear transforms:minRange="0"  transforms:maxRange="2000000"  gain="1" >
               <data-type:parameter data-type:name="SSC-A" />
             </transforms:linear>
             <transforms:log transforms:offset="1"  transforms:decades="7.2247198959" >
               <data-type:parameter data-type:name="VL2-A" />
             </transforms:log>
             <transforms:log transforms:offset="1"  transforms:decades="7.2247198959" >
               <data-type:parameter data-type:name="VL1-A" />
             </transforms:log>
           </Transforms>
         </MatrixID>
       </TransformStore>
     </Cytometer>
   </Cytometers>
   <Groups>
     <GroupNode name="All Samples"  annotation=""  owningGroup="All Samples"  expanded="1"  sortPriority="10"  count="-1" >
       <Graph smoothing="0"  backColor="#ffffff"  foreColor="#000000"  type="Pseudocolor"  fast="1" >
         <Axis dimension="x"  name=""  label=""  auto="auto" />
         <Axis dimension="y"  name=""  label=""  auto="auto" />
         <GraphSettings level="5%"  smoothingHighResolution="1"  contourHighResolution="1"  histogramSmoothingCount="0"  graphResolution="256"  showOutliers="0"  drawLargeDots="0"  dotsToDraw="8000"  tint="le.chartfill.tinted.40"  lineWeight="le.lineweight.normal"  lineStyle="le.linestyle.solid" />
         <GraphEnvironment showGrid="0"  showAxes="tnlTNL"  showGates="1"  showFreqOnPlots="1"  showGateNameOnPlots="1"  showMedians="0"  showUncomped="0"  addEventParam="0"  lastYAxisName="" >
           <TextTraits font="SansSerif"  size="11"  name="Labels"  style="plain"  color="#000000"  background="#00ffffff"  just="left" />
           <TextTraits font="SansSerif"  size="11"  name="LayoutGates"  style="plain"  color="#000000"  background="#00ffffff"  just="left" />
           <TextTraits font="SansSerif"  size="9"  name="Numbers"  style="plain"  color="#000000"  background="#00ffffff"  just="left" />
           <TextTraits font="SansSerif"  size="9"  name="Legend"  style="plain"  color="#000000"  background="#00ffffff"  just="left" />
         </GraphEnvironment>
       </Graph>
       <Group name="All Samples"  live="1"  role="ws.group.dlog.test"  key=""  synchronized="0"  foreground="#000000"  fontStyle="bold" >
         <Criteria/>
         <SampleRefs>
           <SampleRef sampleID="1" />
           <SampleRef sampleID="46" />
         </SampleRefs>
         <Keywords/>
       </Group>
     </GroupNode>
     <GroupNode name="Compensation"  annotation=""  owningGroup="Compensation"  expanded="1"  sortPriority="10"  count="-1" >
       <Graph smoothing="0"  backColor="#ffffff"  foreColor="#000000"  type="Pseudocolor"  fast="1" >
         <Axis dimension="x"  name=""  label=""  auto="auto" />
         <Axis dimension="y"  name=""  label=""  auto="auto" />
         <GraphSettings level="5%"  smoothingHighResolution="1"  contourHighResolution="1"  histogramSmoothingCount="0"  graphResolution="256"  showOutliers="0"  drawLargeDots="0"  dotsToDraw="8000"  tint="le.chartfill.tinted.40"  lineWeight="le.lineweight.normal"  lineStyle="le.linestyle.solid" />
         <GraphEnvironment showGrid="0"  showAxes="tnlTNL"  showGates="1"  showFreqOnPlots="1"  showGateNameOnPlots="1"  showMedians="0"  showUncomped="0"  addEventParam="0"  lastYAxisName="" >
           <TextTraits font="SansSerif"  size="11"  name="Labels"  style="plain"  color="#000000"  background="#00ffffff"  just="left" />
           <TextTraits font="SansSerif"  size="11"  name="LayoutGates"  style="plain"  color="#000000"  background="#00ffffff"  just="left" />
           <TextTraits font="SansSerif"  size="9"  name="Numbers"  style="plain"  color="#000000"  background="#00ffffff"  just="left" />
           <TextTraits font="SansSerif"  size="9"  name="Legend"  style="plain"  color="#000000"  background="#00ffffff"  just="left" />
         </GraphEnvironment>
       </Graph>
       <Group name="Compensation"  live="1"  role="ws.group.dlog.compensation"  key=""  synchronized="0"  foreground="#bc1900"  fontStyle="bold" >
         <Criteria>
           <Criterion connector="And"  keyword="$FIL"  function="Contains"  value="comp" />
           <Criterion connector="Or"  keyword="$FIL"  function="Contains"  value="unstained" />
         </Criteria>
         <Keywords/>
       </Group>
     </GroupNode>
     <GroupNode name="NCOMMS-21-35973C Figure S8"  annotation=""  owningGroup="NCOMMS-21-35973C Figure S8"  expanded="1"  sortPriority="10"  count="-1" >
       <Graph smoothing="0"  backColor="#ffffff"  foreColor="#000000"  type="Pseudocolor"  fast="1" >
         <Axis dimension="x"  name=""  label=""  auto="auto" />
         <Axis dimension="y"  name=""  label=""  auto="auto" />
         <GraphSettings level="5%"  smoothingHighResolution="1"  contourHighResolution="1"  histogramSmoothingCount="0"  graphResolution="256"  showOutliers="0"  drawLargeDots="0"  dotsToDraw="8000"  tint="le.chartfill.tinted.40"  lineWeight="le.lineweight.normal"  lineStyle="le.linestyle.solid" />
         <GraphEnvironment showGrid="0"  showAxes="tnlTNL"  showGates="1"  showFreqOnPlots="1"  showGateNameOnPlots="1"  showMedians="0"  showUncomped="0"  addEventParam="0"  lastYAxisName="" >
           <TextTraits font="SansSerif"  size="11"  name="Labels"  style="plain"  color="#000000"  background="#00ffffff"  just="left" />
           <TextTraits font="SansSerif"  size="11"  name="LayoutGates"  style="plain"  color="#000000"  background="#00ffffff"  just="left" />
           <TextTraits font="SansSerif"  size="9"  name="Numbers"  style="plain"  color="#000000"  background="#00ffffff"  just="left" />
           <TextTraits font="SansSerif"  size="9"  name="Legend"  style="plain"  color="#000000"  background="#00ffffff"  just="left" />
           <WindowPosition x="0"  y="0"  width="0"  height="0"  displayed="0"  panelState="" />
         </GraphEnvironment>
       </Graph>
       <Subpopulations>
         <Population name="Lymphocytes"  annotation=""  owningGroup="NCOMMS-21-35973C Figure S8"  expanded="1"  sortPriority="10"  count="33525" >
           <Graph smoothing="0"  backColor="#ffffff"  foreColor="#000000"  heatMapStatParameter="Comp-VL3-H"  type="Pseudocolor"  fast="1" >
             <Axis dimension="x"  name="FSC-A"  label=""  auto="auto" />
             <Axis dimension="y"  name="FSC-H"  label=""  auto="auto" />
             <GraphSettings level="5%"  smoothingHighResolution="1"  contourHighResolution="1"  histogramSmoothingCount="0"  graphResolution="256"  showOutliers="0"  drawLargeDots="0"  dotsToDraw="8000"  tint="le.chartfill.tinted.40"  lineWeight="le.lineweight.normal"  lineStyle="le.linestyle.solid" />
             <GraphEnvironment showGrid="0"  showAxes="tnlTNL"  showGates="1"  showFreqOnPlots="1"  showGateNameOnPlots="1"  showMedians="0"  showUncomped="0"  addEventParam="0"  lastYAxisName="" >
               <TextTraits font="SansSerif"  size="11"  name="Labels"  style="plain"  color="#000000"  background="#00ffffff"  just="left" />
               <TextTraits font="SansSerif"  size="11"  name="LayoutGates"  style="plain"  color="#000000"  background="#00ffffff"  just="left" />
               <TextTraits font="SansSerif"  size="9"  name="Numbers"  style="plain"  color="#000000"  background="#00ffffff"  just="left" />
               <TextTraits font="SansSerif"  size="9"  name="Legend"  style="plain"  color="#000000"  background="#00ffffff"  just="left" />
               <WindowPosition x="426"  y="13"  width="477"  height="582"  displayed="1"  panelState="---" />
             </GraphEnvironment>
           </Graph>
           <Gate gating:id="ID564805674" >
             <gating:PolygonGate eventsInside="1"  annoOffsetX="0"  annoOffsetY="0"  tint="#000000"  isTinted="0"  lineWeight="Normal"  userDefined="1"  quadId="-1"  gateResolution="256" >
               <gating:dimension>
                 <data-type:fcs-dimension data-type:name="FSC-A" />
               </gating:dimension>
               <gating:dimension>
                 <data-type:fcs-dimension data-type:name="SSC-A" />
               </gating:dimension>
               <gating:vertex>
                 <gating:coordinate data-type:value="424615.3846153846" />
                 <gating:coordinate data-type:value="46296.2962962963" />
               </gating:vertex>
               <gating:vertex>
                 <gating:coordinate data-type:value="406153.8461538461" />
                 <gating:coordinate data-type:value="175925.9259259259" />
               </gating:vertex>
               <gating:vertex>
                 <gating:coordinate data-type:value="1006153.8461538461" />
                 <gating:coordinate data-type:value="796296.2962962963" />
               </gating:vertex>
               <gating:vertex>
                 <gating:coordinate data-type:value="1393846.1538461538" />
                 <gating:coordinate data-type:value="870370.3703703703" />
               </gating:vertex>
               <gating:vertex>
                 <gating:coordinate data-type:value="1790769.2307692308" />
                 <gating:coordinate data-type:value="777777.7777777778" />
               </gating:vertex>
               <gating:vertex>
                 <gating:coordinate data-type:value="1901538.4615384615" />
                 <gating:coordinate data-type:value="518518.5185185185" />
               </gating:vertex>
               <gating:vertex>
                 <gating:coordinate data-type:value="1735384.6153846155" />
                 <gating:coordinate data-type:value="175925.9259259259" />
               </gating:vertex>
               <gating:vertex>
                 <gating:coordinate data-type:value="636923.0769230769" />
                 <gating:coordinate data-type:value="46296.2962962963" />
               </gating:vertex>
             </gating:PolygonGate>
           </Gate>
           <Subpopulations>
             <Population name="Single Cells"  annotation=""  owningGroup="NCOMMS-21-35973C Figure S8"  expanded="1"  sortPriority="10"  count="32035" >
               <Graph smoothing="0"  backColor="#ffffff"  foreColor="#000000"  heatMapStatParameter="Comp-VL3-H"  type="Pseudocolor"  fast="1" >
                 <Axis dimension="x"  name="FSC-A"  label=""  auto="auto" />
                 <Axis dimension="y"  name="VL3-A"  label=""  auto="auto" />
                 <GraphSettings level="5%"  smoothingHighResolution="1"  contourHighResolution="1"  histogramSmoothingCount="0"  graphResolution="256"  showOutliers="0"  drawLargeDots="0"  dotsToDraw="8000"  tint="le.chartfill.tinted.40"  lineWeight="le.lineweight.normal"  lineStyle="le.linestyle.solid" />
                 <GraphEnvironment showGrid="0"  showAxes="tnlTNL"  showGates="1"  showFreqOnPlots="1"  showGateNameOnPlots="1"  showMedians="0"  showUncomped="0"  addEventParam="0"  lastYAxisName="" >
                   <TextTraits font="SansSerif"  size="11"  name="Labels"  style="plain"  color="#000000"  background="#00ffffff"  just="left" />
                   <TextTraits font="SansSerif"  size="11"  name="LayoutGates"  style="plain"  color="#000000"  background="#00ffffff"  just="left" />
                   <TextTraits font="SansSerif"  size="9"  name="Numbers"  style="plain"  color="#000000"  background="#00ffffff"  just="left" />
                   <TextTraits font="SansSerif"  size="9"  name="Legend"  style="plain"  color="#000000"  background="#00ffffff"  just="left" />
                   <WindowPosition x="760"  y="6"  width="477"  height="582"  displayed="1"  panelState="---" />
                 </GraphEnvironment>
               </Graph>
               <Gate gating:id="ID1083749156"  gating:parent_id="ID564805674" >
                 <gating:PolygonGate eventsInside="1"  annoOffsetX="-42"  annoOffsetY="-49"  tint="#000000"  isTinted="0"  lineWeight="Normal"  userDefined="1"  quadId="-1"  gateResolution="256" >
                   <gating:dimension>
                     <data-type:fcs-dimension data-type:name="FSC-A" />
                   </gating:dimension>
                   <gating:dimension>
                     <data-type:fcs-dimension data-type:name="FSC-H" />
                   </gating:dimension>
                   <gating:vertex>
                     <gating:coordinate data-type:value="184615.3846153846" />
                     <gating:coordinate data-type:value="995370.3703703703" />
                   </gating:vertex>
                   <gating:vertex>
                     <gating:coordinate data-type:value="267692.3076923077" />
                     <gating:coordinate data-type:value="347222.2222222222" />
                   </gating:vertex>
                   <gating:vertex>
                     <gating:coordinate data-type:value="2316923.076923077" />
                     <gating:coordinate data-type:value="3611111.111111111" />
                   </gating:vertex>
                   <gating:vertex>
                     <gating:coordinate data-type:value="2086153.8461538462" />
                     <gating:coordinate data-type:value="4212962.962962963" />
                   </gating:vertex>
                 </gating:PolygonGate>
               </Gate>
               <Subpopulations>
                 <Population name="Alive cells"  annotation=""  owningGroup="NCOMMS-21-35973C Figure S8"  expanded="1"  sortPriority="10"  count="30465" >
                   <Graph smoothing="0"  backColor="#ffffff"  foreColor="#000000"  heatMapStatParameter="Comp-VL3-H"  type="Pseudocolor"  fast="1" >
                     <Axis dimension="x"  name="VL1-A"  label=""  auto="auto" />
                     <Axis dimension="y"  name="BL4-A"  label=""  auto="auto" />
                     <GraphSettings level="5%"  smoothingHighResolution="1"  contourHighResolution="1"  histogramSmoothingCount="0"  graphResolution="256"  showOutliers="0"  drawLargeDots="0"  dotsToDraw="8000"  tint="le.chartfill.tinted.40"  lineWeight="le.lineweight.normal"  lineStyle="le.linestyle.solid" />
                     <GraphEnvironment showGrid="0"  showAxes="tnlTNL"  showGates="1"  showFreqOnPlots="1"  showGateNameOnPlots="1"  showMedians="0"  showUncomped="0"  addEventParam="0"  lastYAxisName="" >
                       <TextTraits font="SansSerif"  size="11"  name="Labels"  style="plain"  color="#000000"  background="#00ffffff"  just="left" />
                       <TextTraits font="SansSerif"  size="11"  name="LayoutGates"  style="plain"  color="#000000"  background="#00ffffff"  just="left" />
                       <TextTraits font="SansSerif"  size="9"  name="Numbers"  style="plain"  color="#000000"  background="#00ffffff"  just="left" />
                       <TextTraits font="SansSerif"  size="9"  name="Legend"  style="plain"  color="#000000"  background="#00ffffff"  just="left" />
                       <WindowPosition x="1114"  y="7"  width="477"  height="582"  displayed="1"  panelState="---" />
                     </GraphEnvironment>
                   </Graph>
                   <Gate gating:id="ID1166598472"  gating:parent_id="ID1083749156" >
                     <gating:PolygonGate eventsInside="1"  annoOffsetX="0"  annoOffsetY="0"  tint="#000000"  isTinted="0"  lineWeight="Normal"  userDefined="1"  quadId="-1"  gateResolution="256" >
                       <gating:dimension>
                         <data-type:fcs-dimension data-type:name="FSC-A" />
                       </gating:dimension>
                       <gating:dimension>
                         <data-type:fcs-dimension data-type:name="VL3-A" />
                       </gating:dimension>
                       <gating:vertex>
                         <gating:coordinate data-type:value="304615.3846153846" />
                         <gating:coordinate data-type:value="56180.3416572358" />
                       </gating:vertex>
                       <gating:vertex>
                         <gating:coordinate data-type:value="1864615.3846153845" />
                         <gating:coordinate data-type:value="178361.4668922443" />
                       </gating:vertex>
                       <gating:vertex>
                         <gating:coordinate data-type:value="1901538.4615384615" />
                         <gating:coordinate data-type:value="7022.5427072263" />
                       </gating:vertex>
                       <gating:vertex>
                         <gating:coordinate data-type:value="304615.3846153846" />
                         <gating:coordinate data-type:value="43.5452800048" />
                       </gating:vertex>
                     </gating:PolygonGate>
                   </Gate>
                   <Subpopulations>
                     <Population name="T cells"  annotation=""  owningGroup="NCOMMS-21-35973C Figure S8"  expanded="1"  sortPriority="10"  count="1160" >
                       <Graph smoothing="0"  backColor="#ffffff"  foreColor="#000000"  heatMapStatParameter="Comp-VL3-H"  type="Pseudocolor"  fast="1" >
                         <Axis dimension="x"  name="VL1-A"  label=""  auto="auto" />
                         <Axis dimension="y"  name="FSC-H"  label=""  auto="auto" />
                         <GraphSettings level="5%"  smoothingHighResolution="1"  contourHighResolution="1"  histogramSmoothingCount="0"  graphResolution="256"  showOutliers="0"  drawLargeDots="0"  dotsToDraw="8000"  tint="le.chartfill.tinted.40"  lineWeight="le.lineweight.normal"  lineStyle="le.linestyle.solid" />
                         <GraphEnvironment showGrid="0"  showAxes="tnlTNL"  showGates="1"  showFreqOnPlots="1"  showGateNameOnPlots="1"  showMedians="0"  showUncomped="0"  addEventParam="0"  lastYAxisName="" >
                           <TextTraits font="SansSerif"  size="11"  name="Labels"  style="plain"  color="#000000"  background="#00ffffff"  just="left" />
                           <TextTraits font="SansSerif"  size="11"  name="LayoutGates"  style="plain"  color="#000000"  background="#00ffffff"  just="left" />
                           <TextTraits font="SansSerif"  size="9"  name="Numbers"  style="plain"  color="#000000"  background="#00ffffff"  just="left" />
                           <TextTraits font="SansSerif"  size="9"  name="Legend"  style="plain"  color="#000000"  background="#00ffffff"  just="left" />
                           <WindowPosition x="1114"  y="7"  width="477"  height="582"  displayed="1"  panelState="---" />
                         </GraphEnvironment>
                       </Graph>
                       <Gate gating:id="ID1426311797"  gating:parent_id="ID1166598472" >
                         <gating:RectangleGate eventsInside="1"  annoOffsetX="0"  annoOffsetY="0"  tint="#000000"  isTinted="0"  lineWeight="Normal"  userDefined="1"  percentX="0"  percentY="0" >
                           <gating:dimension gating:min="13638.379508990494"  gating:max="1366011.748889603" >
                             <data-type:fcs-dimension data-type:name="VL1-A" />
                           </gating:dimension>
                           <gating:dimension gating:min="439814.81481481483"  gating:max="3726851.8518518517" >
                             <data-type:fcs-dimension data-type:name="FSC-H" />
                           </gating:dimension>
                         </gating:RectangleGate>
                       </Gate>
                       <Subpopulations>
                         <Population name="Q1: CD25-A (BL2-A)- , CD69-A (RL1-A)+"  annotation=""  owningGroup="NCOMMS-21-35973C Figure S8"  expanded="1"  sortPriority="10"  count="119" >
                           <Graph smoothing="0"  backColor="#ffffff"  foreColor="#000000"  heatMapStatParameter="Comp-VL3-H"  type="Pseudocolor"  fast="1" >
                             <Axis dimension="x"  name="BL2-A"  label=""  auto="auto" />
                             <Axis dimension="y"  name="RL1-A"  label=""  auto="auto" />
                             <GraphSettings level="5%"  smoothingHighResolution="1"  contourHighResolution="1"  histogramSmoothingCount="0"  graphResolution="256"  showOutliers="0"  drawLargeDots="0"  dotsToDraw="8000"  tint="le.chartfill.tinted.40"  lineWeight="le.lineweight.normal"  lineStyle="le.linestyle.solid" />
                             <GraphEnvironment showGrid="0"  showAxes="tnlTNL"  showGates="1"  showFreqOnPlots="1"  showGateNameOnPlots="1"  showMedians="0"  showUncomped="0"  addEventParam="0"  lastYAxisName="" >
                               <TextTraits font="SansSerif"  size="11"  name="Labels"  style="plain"  color="#000000"  background="#00ffffff"  just="left" />
                               <TextTraits font="SansSerif"  size="11"  name="LayoutGates"  style="plain"  color="#000000"  background="#00ffffff"  just="left" />
                               <TextTraits font="SansSerif"  size="9"  name="Numbers"  style="plain"  color="#000000"  background="#00ffffff"  just="left" />
                               <TextTraits font="SansSerif"  size="9"  name="Legend"  style="plain"  color="#000000"  background="#00ffffff"  just="left" />
                               <WindowPosition x="1114"  y="7"  width="477"  height="582"  displayed="1"  panelState="---" />
                             </GraphEnvironment>
                           </Graph>
                           <Gate gating:id="ID651918319"  gating:parent_id="ID1426311797" >
                             <gating:RectangleGate eventsInside="1"  annoOffsetX="0"  annoOffsetY="0"  tint="#000000"  isTinted="0"  lineWeight="Normal"  userDefined="1"  percentX="0"  percentY="0" >
                               <gating:dimension gating:max="21618.817609041336" >
                                 <data-type:fcs-dimension data-type:name="BL2-A" />
                               </gating:dimension>
                               <gating:dimension gating:min="165140.37184205823" >
                                 <data-type:fcs-dimension data-type:name="RL1-A" />
                               </gating:dimension>
                             </gating:RectangleGate>
                           </Gate>
                         </Population>
                         <Population name="Q2: CD25-A (BL2-A)+ , CD69-A (RL1-A)+"  annotation=""  owningGroup="NCOMMS-21-35973C Figure S8"  expanded="1"  sortPriority="10"  count="282" >
                           <Graph smoothing="0"  backColor="#ffffff"  foreColor="#000000"  heatMapStatParameter="Comp-VL3-H"  type="Pseudocolor"  fast="1" >
                             <Axis dimension="x"  name="BL2-A"  label=""  auto="auto" />
                             <Axis dimension="y"  name="RL1-A"  label=""  auto="auto" />
                             <GraphSettings level="5%"  smoothingHighResolution="1"  contourHighResolution="1"  histogramSmoothingCount="0"  graphResolution="256"  showOutliers="0"  drawLargeDots="0"  dotsToDraw="8000"  tint="le.chartfill.tinted.40"  lineWeight="le.lineweight.normal"  lineStyle="le.linestyle.solid" />
                             <GraphEnvironment showGrid="0"  showAxes="tnlTNL"  showGates="1"  showFreqOnPlots="1"  showGateNameOnPlots="1"  showMedians="0"  showUncomped="0"  addEventParam="0"  lastYAxisName="" >
                               <TextTraits font="SansSerif"  size="11"  name="Labels"  style="plain"  color="#000000"  background="#00ffffff"  just="left" />
                               <TextTraits font="SansSerif"  size="11"  name="LayoutGates"  style="plain"  color="#000000"  background="#00ffffff"  just="left" />
                               <TextTraits font="SansSerif"  size="9"  name="Numbers"  style="plain"  color="#000000"  background="#00ffffff"  just="left" />
                               <TextTraits font="SansSerif"  size="9"  name="Legend"  style="plain"  color="#000000"  background="#00ffffff"  just="left" />
                               <WindowPosition x="1114"  y="7"  width="477"  height="582"  displayed="1"  panelState="---" />
                             </GraphEnvironment>
                           </Graph>
                           <Gate gating:id="ID601877891"  gating:parent_id="ID1426311797" >
                             <gating:RectangleGate eventsInside="1"  annoOffsetX="0"  annoOffsetY="0"  tint="#000000"  isTinted="0"  lineWeight="Normal"  userDefined="1"  percentX="0"  percentY="0" >
                               <gating:dimension gating:min="21618.817609041336" >
                                 <data-type:fcs-dimension data-type:name="BL2-A" />
                               </gating:dimension>
                               <gating:dimension gating:min="165140.37184205823" >
                                 <data-type:fcs-dimension data-type:name="RL1-A" />
                               </gating:dimension>
                             </gating:RectangleGate>
                           </Gate>
                         </Population>
                         <Population name="Q3: CD25-A (BL2-A)+ , CD69-A (RL1-A)-"  annotation=""  owningGroup="NCOMMS-21-35973C Figure S8"  expanded="1"  sortPriority="10"  count="60" >
                           <Graph smoothing="0"  backColor="#ffffff"  foreColor="#000000"  heatMapStatParameter="Comp-VL3-H"  type="Pseudocolor"  fast="1" >
                             <Axis dimension="x"  name="BL2-A"  label=""  auto="auto" />
                             <Axis dimension="y"  name="RL1-A"  label=""  auto="auto" />
                             <GraphSettings level="5%"  smoothingHighResolution="1"  contourHighResolution="1"  histogramSmoothingCount="0"  graphResolution="256"  showOutliers="0"  drawLargeDots="0"  dotsToDraw="8000"  tint="le.chartfill.tinted.40"  lineWeight="le.lineweight.normal"  lineStyle="le.linestyle.solid" />
                             <GraphEnvironment showGrid="0"  showAxes="tnlTNL"  showGates="1"  showFreqOnPlots="1"  showGateNameOnPlots="1"  showMedians="0"  showUncomped="0"  addEventParam="0"  lastYAxisName="" >
                               <TextTraits font="SansSerif"  size="11"  name="Labels"  style="plain"  color="#000000"  background="#00ffffff"  just="left" />
                               <TextTraits font="SansSerif"  size="11"  name="LayoutGates"  style="plain"  color="#000000"  background="#00ffffff"  just="left" />
                               <TextTraits font="SansSerif"  size="9"  name="Numbers"  style="plain"  color="#000000"  background="#00ffffff"  just="left" />
                               <TextTraits font="SansSerif"  size="9"  name="Legend"  style="plain"  color="#000000"  background="#00ffffff"  just="left" />
                               <WindowPosition x="1114"  y="7"  width="477"  height="582"  displayed="1"  panelState="---" />
                             </GraphEnvironment>
                           </Graph>
                           <Gate gating:id="ID568314385"  gating:parent_id="ID1426311797" >
                             <gating:RectangleGate eventsInside="1"  annoOffsetX="0"  annoOffsetY="0"  tint="#000000"  isTinted="0"  lineWeight="Normal"  userDefined="1"  percentX="0"  percentY="0" >
                               <gating:dimension gating:min="21618.817609041336" >
                                 <data-type:fcs-dimension data-type:name="BL2-A" />
                               </gating:dimension>
                               <gating:dimension gating:max="165140.37184205823" >
                                 <data-type:fcs-dimension data-type:name="RL1-A" />
                               </gating:dimension>
                             </gating:RectangleGate>
                           </Gate>
                         </Population>
                         <Population name="Q4: CD25-A (BL2-A)- , CD69-A (RL1-A)-"  annotation=""  owningGroup="NCOMMS-21-35973C Figure S8"  expanded="1"  sortPriority="10"  count="699" >
                           <Graph smoothing="0"  backColor="#ffffff"  foreColor="#000000"  heatMapStatParameter="Comp-VL3-H"  type="Pseudocolor"  fast="1" >
                             <Axis dimension="x"  name="BL2-A"  label=""  auto="auto" />
                             <Axis dimension="y"  name="RL1-A"  label=""  auto="auto" />
                             <GraphSettings level="5%"  smoothingHighResolution="1"  contourHighResolution="1"  histogramSmoothingCount="0"  graphResolution="256"  showOutliers="0"  drawLargeDots="0"  dotsToDraw="8000"  tint="le.chartfill.tinted.40"  lineWeight="le.lineweight.normal"  lineStyle="le.linestyle.solid" />
                             <GraphEnvironment showGrid="0"  showAxes="tnlTNL"  showGates="1"  showFreqOnPlots="1"  showGateNameOnPlots="1"  showMedians="0"  showUncomped="0"  addEventParam="0"  lastYAxisName="" >
                               <TextTraits font="SansSerif"  size="11"  name="Labels"  style="plain"  color="#000000"  background="#00ffffff"  just="left" />
                               <TextTraits font="SansSerif"  size="11"  name="LayoutGates"  style="plain"  color="#000000"  background="#00ffffff"  just="left" />
                               <TextTraits font="SansSerif"  size="9"  name="Numbers"  style="plain"  color="#000000"  background="#00ffffff"  just="left" />
                               <TextTraits font="SansSerif"  size="9"  name="Legend"  style="plain"  color="#000000"  background="#00ffffff"  just="left" />
                               <WindowPosition x="1114"  y="7"  width="477"  height="582"  displayed="1"  panelState="---" />
                             </GraphEnvironment>
                           </Graph>
                           <Gate gating:id="ID1791290429"  gating:parent_id="ID1426311797" >
                             <gating:RectangleGate eventsInside="1"  annoOffsetX="0"  annoOffsetY="0"  tint="#000000"  isTinted="0"  lineWeight="Normal"  userDefined="1"  percentX="0"  percentY="0" >
                               <gating:dimension gating:max="21618.817609041336" >
                                 <data-type:fcs-dimension data-type:name="BL2-A" />
                               </gating:dimension>
                               <gating:dimension gating:max="165140.37184205823" >
                                 <data-type:fcs-dimension data-type:name="RL1-A" />
                               </gating:dimension>
                             </gating:RectangleGate>
                           </Gate>
                         </Population>
                       </Subpopulations>
                     </Population>
                   </Subpopulations>
                 </Population>
               </Subpopulations>
             </Population>
           </Subpopulations>
         </Population>
       </Subpopulations>
       <Group name="NCOMMS-21-35973C Figure S8"  live="0"  role="ws.group.dlog.test"  key=""  synchronized="0"  foreground="#0000d0"  fontStyle="bold" >
         <Criteria/>
         <SampleRefs>
           <SampleRef sampleID="1" />
           <SampleRef sampleID="46" />
         </SampleRefs>
         <Keywords/>
       </Group>
     </GroupNode>
   </Groups>
   <SampleList>
     <Sample>
       <DataSet uri="file:/T:/RES/Research%20groups/Pre-clinical/Emma%20S/KRAS%20FCS/Well_A01.fcs"  sampleID="1" />
       <transforms:spilloverMatrix spectral="0"  prefix="Comp-"  name="Acquisition-defined"  editable="0"  color="#c0c0c0"  version="FlowJo-10.7.1"  status="FINALIZED"  transforms:id="d52d90c8-e930-42e7-9e78-5f38991e821e"  suffix="" >
         <data-type:parameters>
           <data-type:parameter data-type:name="VL3-H"  userProvidedCompInfix="Comp-VL3-H" />
           <data-type:parameter data-type:name="VL1-H"  userProvidedCompInfix="Comp-VL1-H" />
           <data-type:parameter data-type:name="BL2-H"  userProvidedCompInfix="Comp-BL2-H" />
           <data-type:parameter data-type:name="RL1-H"  userProvidedCompInfix="Comp-RL1-H" />
         </data-type:parameters>
         <transforms:spillover data-type:parameter="VL3-H"  userProvidedCompInfix="Comp-VL3-H" >
           <transforms:coefficient data-type:parameter="VL3-H"  transforms:value="1" />
           <transforms:coefficient data-type:parameter="VL1-H"  transforms:value="0.000376" />
           <transforms:coefficient data-type:parameter="BL2-H"  transforms:value="0.0072389999" />
           <transforms:coefficient data-type:parameter="RL1-H"  transforms:value="0.000085" />
         </transforms:spillover>
         <transforms:spillover data-type:parameter="VL1-H"  userProvidedCompInfix="Comp-VL1-H" >
           <transforms:coefficient data-type:parameter="VL3-H"  transforms:value="0.0370049998" />
           <transforms:coefficient data-type:parameter="VL1-H"  transforms:value="1" />
           <transforms:coefficient data-type:parameter="BL2-H"  transforms:value="0.000266" />
           <transforms:coefficient data-type:parameter="RL1-H"  transforms:value="0.000266" />
         </transforms:spillover>
         <transforms:spillover data-type:parameter="BL2-H"  userProvidedCompInfix="Comp-BL2-H" >
           <transforms:coefficient data-type:parameter="VL3-H"  transforms:value="0.138872996" />
           <transforms:coefficient data-type:parameter="VL1-H"  transforms:value="0.000132" />
           <transforms:coefficient data-type:parameter="BL2-H"  transforms:value="1" />
           <transforms:coefficient data-type:parameter="RL1-H"  transforms:value="0.00012" />
         </transforms:spillover>
         <transforms:spillover data-type:parameter="RL1-H"  userProvidedCompInfix="Comp-RL1-H" >
           <transforms:coefficient data-type:parameter="VL3-H"  transforms:value="0.000141" />
           <transforms:coefficient data-type:parameter="VL1-H"  transforms:value="0.000111" />
           <transforms:coefficient data-type:parameter="BL2-H"  transforms:value="0.000044" />
           <transforms:coefficient data-type:parameter="RL1-H"  transforms:value="1" />
         </transforms:spillover>
       </transforms:spilloverMatrix>
       <Transformations>
         <transforms:linear transforms:minRange="0"  transforms:maxRange="5000000"  gain="1" >
           <data-type:parameter data-type:name="FSC-H" />
         </transforms:linear>
         <transforms:linear transforms:minRange="0"  transforms:maxRange="3000000"  gain="1" >
           <data-type:parameter data-type:name="SSC-H" />
         </transforms:linear>
         <transforms:log transforms:offset="1"  transforms:decades="7.2247198959" >
           <data-type:parameter data-type:name="BL1-H" />
         </transforms:log>
         <transforms:log transforms:offset="1"  transforms:decades="7.2247198959" >
           <data-type:parameter data-type:name="BL2-H" />
         </transforms:log>
         <transforms:log transforms:offset="1"  transforms:decades="7.2247198959" >
           <data-type:parameter data-type:name="BL3-H" />
         </transforms:log>
         <transforms:log transforms:offset="1"  transforms:decades="7.2247198959" >
           <data-type:parameter data-type:name="BL4-H" />
         </transforms:log>
         <transforms:log transforms:offset="1"  transforms:decades="7.2247198959" >
           <data-type:parameter data-type:name="BL5-H" />
         </transforms:log>
         <transforms:log transforms:offset="1"  transforms:decades="7.2247198959" >
           <data-type:parameter data-type:name="RL1-H" />
         </transforms:log>
         <transforms:log transforms:offset="1"  transforms:decades="7.2247198959" >
           <data-type:parameter data-type:name="RL2-H" />
         </transforms:log>
         <transforms:log transforms:offset="1"  transforms:decades="7.2247198959" >
           <data-type:parameter data-type:name="VL1-H" />
         </transforms:log>
         <transforms:log transforms:offset="1"  transforms:decades="7.2247198959" >
           <data-type:parameter data-type:name="VL2-H" />
         </transforms:log>
         <transforms:log transforms:offset="1"  transforms:decades="7.2247198959" >
           <data-type:parameter data-type:name="VL3-H" />
         </transforms:log>
         <transforms:log transforms:offset="1"  transforms:decades="7.2247198959" >
           <data-type:parameter data-type:name="VL4-H" />
         </transforms:log>
         <transforms:log transforms:offset="1"  transforms:decades="7.2247198959" >
           <data-type:parameter data-type:name="VL5-H" />
         </transforms:log>
         <transforms:log transforms:offset="1"  transforms:decades="7.2247198959" >
           <data-type:parameter data-type:name="VL6-H" />
         </transforms:log>
         <transforms:linear transforms:minRange="0"  transforms:maxRange="3000000"  gain="1" >
           <data-type:parameter data-type:name="FSC-A" />
         </transforms:linear>
         <transforms:linear transforms:minRange="0"  transforms:maxRange="2000000"  gain="1" >
           <data-type:parameter data-type:name="SSC-A" />
         </transforms:linear>
         <transforms:log transforms:offset="1"  transforms:decades="7.2247198959" >
           <data-type:parameter data-type:name="BL1-A" />
         </transforms:log>
         <transforms:log transforms:offset="1"  transforms:decades="7.2247198959" >
           <data-type:parameter data-type:name="BL2-A" />
         </transforms:log>
         <transforms:log transforms:offset="1"  transforms:decades="7.2247198959" >
           <data-type:parameter data-type:name="BL3-A" />
         </transforms:log>
         <transforms:log transforms:offset="1"  transforms:decades="7.2247198959" >
           <data-type:parameter data-type:name="BL4-A" />
         </transforms:log>
         <transforms:log transforms:offset="1"  transforms:decades="7.2247198959" >
           <data-type:parameter data-type:name="BL5-A" />
         </transforms:log>
         <transforms:log transforms:offset="1"  transforms:decades="7.2247198959" >
           <data-type:parameter data-type:name="RL1-A" />
         </transforms:log>
         <transforms:log transforms:offset="1"  transforms:decades="7.2247198959" >
           <data-type:parameter data-type:name="RL2-A" />
         </transforms:log>
         <transforms:log transforms:offset="1"  transforms:decades="7.2247198959" >
           <data-type:parameter data-type:name="VL1-A" />
         </transforms:log>
         <transforms:log transforms:offset="1"  transforms:decades="7.2247198959" >
           <data-type:parameter data-type:name="VL2-A" />
         </transforms:log>
         <transforms:log transforms:offset="1"  transforms:decades="7.2247198959" >
           <data-type:parameter data-type:name="VL3-A" />
         </transforms:log>
         <transforms:log transforms:offset="1"  transforms:decades="7.2247198959" >
           <data-type:parameter data-type:name="VL4-A" />
         </transforms:log>
         <transforms:log transforms:offset="1"  transforms:decades="7.2247198959" >
           <data-type:parameter data-type:name="VL5-A" />
         </transforms:log>
         <transforms:log transforms:offset="1"  transforms:decades="7.2247198959" >
           <data-type:parameter data-type:name="VL6-A" />
         </transforms:log>
         <transforms:linear transforms:minRange="0"  transforms:maxRange="16777216"  gain="1" >
           <data-type:parameter data-type:name="Width" />
         </transforms:linear>
         <transforms:linear transforms:minRange="4239.0462027684"  transforms:maxRange="2819"  gain="0.5273101384" >
           <data-type:parameter data-type:name="Time" />
         </transforms:linear>
         <transforms:log transforms:offset="1"  transforms:decades="7.2247198959" >
           <data-type:parameter data-type:name="Comp-VL3-H" />
         </transforms:log>
         <transforms:log transforms:offset="1"  transforms:decades="7.2247198959" >
           <data-type:parameter data-type:name="Comp-VL1-H" />
         </transforms:log>
         <transforms:log transforms:offset="1"  transforms:decades="7.2247198959" >
           <data-type:parameter data-type:name="Comp-BL2-H" />
         </transforms:log>
         <transforms:log transforms:offset="1"  transforms:decades="7.2247198959" >
           <data-type:parameter data-type:name="Comp-RL1-H" />
         </transforms:log>
       </Transformations>
       <Keywords>
         <Keyword name="FJ_FCS_VERSION"  value="3" />
         <Keyword name="$OP"  value="Kathryn Lamming" />
         <Keyword name="$SMNO"  value="A01" />
         <Keyword name="$DATATYPE"  value="F" />
         <Keyword name="$MODE"  value="L" />
         <Keyword name="$BYTEORD"  value="4,3,2,1" />
         <Keyword name="$NEXTDATA"  value="0" />
         <Keyword name="$PAR"  value="32" />
         <Keyword name="$P1B"  value="32" />
         <Keyword name="$P2B"  value="32" />
         <Keyword name="$P3B"  value="32" />
         <Keyword name="$P4B"  value="32" />
         <Keyword name="$P5B"  value="32" />
         <Keyword name="$P6B"  value="32" />
         <Keyword name="$P7B"  value="32" />
         <Keyword name="$P8B"  value="32" />
         <Keyword name="$P9B"  value="32" />
         <Keyword name="$P10B"  value="32" />
         <Keyword name="$P11B"  value="32" />
         <Keyword name="$P12B"  value="32" />
         <Keyword name="$P13B"  value="32" />
         <Keyword name="$P14B"  value="32" />
         <Keyword name="$P15B"  value="32" />
         <Keyword name="$P16B"  value="32" />
         <Keyword name="$P17B"  value="32" />
         <Keyword name="$P18B"  value="32" />
         <Keyword name="$P19B"  value="32" />
         <Keyword name="$P20B"  value="32" />
         <Keyword name="$P21B"  value="32" />
         <Keyword name="$P22B"  value="32" />
         <Keyword name="$P23B"  value="32" />
         <Keyword name="$P24B"  value="32" />
         <Keyword name="$P25B"  value="32" />
         <Keyword name="$P26B"  value="32" />
         <Keyword name="$P27B"  value="32" />
         <Keyword name="$P28B"  value="32" />
         <Keyword name="$P29B"  value="32" />
         <Keyword name="$P30B"  value="32" />
         <Keyword name="$P31B"  value="32" />
         <Keyword name="$P32B"  value="32" />
         <Keyword name="$P1R"  value="16777216" />
         <Keyword name="$P2R"  value="16777216" />
         <Keyword name="$P3R"  value="16777216" />
         <Keyword name="$P4R"  value="16777216" />
         <Keyword name="$P5R"  value="16777216" />
         <Keyword name="$P6R"  value="16777216" />
         <Keyword name="$P7R"  value="16777216" />
         <Keyword name="$P8R"  value="16777216" />
         <Keyword name="$P9R"  value="16777216" />
         <Keyword name="$P10R"  value="16777216" />
         <Keyword name="$P11R"  value="16777216" />
         <Keyword name="$P12R"  value="16777216" />
         <Keyword name="$P13R"  value="16777216" />
         <Keyword name="$P14R"  value="16777216" />
         <Keyword name="$P15R"  value="16777216" />
         <Keyword name="$P16R"  value="16777216" />
         <Keyword name="$P17R"  value="16777216" />
         <Keyword name="$P18R"  value="16777216" />
         <Keyword name="$P19R"  value="16777216" />
         <Keyword name="$P20R"  value="16777216" />
         <Keyword name="$P21R"  value="16777216" />
         <Keyword name="$P22R"  value="16777216" />
         <Keyword name="$P23R"  value="16777216" />
         <Keyword name="$P24R"  value="16777216" />
         <Keyword name="$P25R"  value="16777216" />
         <Keyword name="$P26R"  value="16777216" />
         <Keyword name="$P27R"  value="16777216" />
         <Keyword name="$P28R"  value="16777216" />
         <Keyword name="$P29R"  value="16777216" />
         <Keyword name="$P30R"  value="16777216" />
         <Keyword name="$P31R"  value="16777216" />
         <Keyword name="$P32R"  value="16777216" />
         <Keyword name="$P1N"  value="FSC-H" />
         <Keyword name="$P2N"  value="SSC-H" />
         <Keyword name="$P3N"  value="BL1-H" />
         <Keyword name="$P4N"  value="BL2-H" />
         <Keyword name="$P5N"  value="BL3-H" />
         <Keyword name="$P6N"  value="BL4-H" />
         <Keyword name="$P7N"  value="BL5-H" />
         <Keyword name="$P8N"  value="RL1-H" />
         <Keyword name="$P9N"  value="RL2-H" />
         <Keyword name="$P10N"  value="VL1-H" />
         <Keyword name="$P11N"  value="VL2-H" />
         <Keyword name="$P12N"  value="VL3-H" />
         <Keyword name="$P13N"  value="VL4-H" />
         <Keyword name="$P14N"  value="VL5-H" />
         <Keyword name="$P15N"  value="VL6-H" />
         <Keyword name="$P16N"  value="FSC-A" />
         <Keyword name="$P17N"  value="SSC-A" />
         <Keyword name="$P18N"  value="BL1-A" />
         <Keyword name="$P19N"  value="BL2-A" />
         <Keyword name="$P20N"  value="BL3-A" />
         <Keyword name="$P21N"  value="BL4-A" />
         <Keyword name="$P22N"  value="BL5-A" />
         <Keyword name="$P23N"  value="RL1-A" />
         <Keyword name="$P24N"  value="RL2-A" />
         <Keyword name="$P25N"  value="VL1-A" />
         <Keyword name="$P26N"  value="VL2-A" />
         <Keyword name="$P27N"  value="VL3-A" />
         <Keyword name="$P28N"  value="VL4-A" />
         <Keyword name="$P29N"  value="VL5-A" />
         <Keyword name="$P30N"  value="VL6-A" />
         <Keyword name="$P31N"  value="Width" />
         <Keyword name="$P32N"  value="Time" />
         <Keyword name="$P1E"  value="0,0" />
         <Keyword name="$P2E"  value="0,0" />
         <Keyword name="$P3E"  value="0,0" />
         <Keyword name="$P4E"  value="0,0" />
         <Keyword name="$P5E"  value="0,0" />
         <Keyword name="$P6E"  value="0,0" />
         <Keyword name="$P7E"  value="0,0" />
         <Keyword name="$P8E"  value="0,0" />
         <Keyword name="$P9E"  value="0,0" />
         <Keyword name="$P10E"  value="0,0" />
         <Keyword name="$P11E"  value="0,0" />
         <Keyword name="$P12E"  value="0,0" />
         <Keyword name="$P13E"  value="0,0" />
         <Keyword name="$P14E"  value="0,0" />
         <Keyword name="$P15E"  value="0,0" />
         <Keyword name="$P16E"  value="0,0" />
         <Keyword name="$P17E"  value="0,0" />
         <Keyword name="$P18E"  value="0,0" />
         <Keyword name="$P19E"  value="0,0" />
         <Keyword name="$P20E"  value="0,0" />
         <Keyword name="$P21E"  value="0,0" />
         <Keyword name="$P22E"  value="0,0" />
         <Keyword name="$P23E"  value="0,0" />
         <Keyword name="$P24E"  value="0,0" />
         <Keyword name="$P25E"  value="0,0" />
         <Keyword name="$P26E"  value="0,0" />
         <Keyword name="$P27E"  value="0,0" />
         <Keyword name="$P28E"  value="0,0" />
         <Keyword name="$P29E"  value="0,0" />
         <Keyword name="$P30E"  value="0,0" />
         <Keyword name="$P31E"  value="0,0" />
         <Keyword name="$P32E"  value="0,0" />
         <Keyword name="$P1S"  value="FSC-H" />
         <Keyword name="$P2S"  value="SSC-H" />
         <Keyword name="$P3S"  value="BL1-H" />
         <Keyword name="$P4S"  value="CD25-H (BL2-H)" />
         <Keyword name="$P5S"  value="BL3-H" />
         <Keyword name="$P6S"  value="HLA A2-H (BL4-H)" />
         <Keyword name="$P7S"  value="BL5-H" />
         <Keyword name="$P8S"  value="CD69-H (RL1-H)" />
         <Keyword name="$P9S"  value="RL2-H" />
         <Keyword name="$P10S"  value="CD3-H (VL1-H)" />
         <Keyword name="$P11S"  value="VL2-H" />
         <Keyword name="$P12S"  value="L_D-H (VL3-H)" />
         <Keyword name="$P13S"  value="VL4-H" />
         <Keyword name="$P14S"  value="VL5-H" />
         <Keyword name="$P15S"  value="VL6-H" />
         <Keyword name="$P16S"  value="FSC-A" />
         <Keyword name="$P17S"  value="SSC-A" />
         <Keyword name="$P18S"  value="BL1-A" />
         <Keyword name="$P19S"  value="CD25-A (BL2-A)" />
         <Keyword name="$P20S"  value="BL3-A" />
         <Keyword name="$P21S"  value="HLA A2-A (BL4-A)" />
         <Keyword name="$P22S"  value="BL5-A" />
         <Keyword name="$P23S"  value="CD69-A (RL1-A)" />
         <Keyword name="$P24S"  value="RL2-A" />
         <Keyword name="$P25S"  value="CD3-A (VL1-A)" />
         <Keyword name="$P26S"  value="VL2-A" />
         <Keyword name="$P27S"  value="L_D-A (VL3-A)" />
         <Keyword name="$P28S"  value="VL4-A" />
         <Keyword name="$P29S"  value="VL5-A" />
         <Keyword name="$P30S"  value="VL6-A" />
         <Keyword name="$P31S"  value="Width" />
         <Keyword name="$P32S"  value="Time" />
         <Keyword name="$TOT"  value="77096" />
         <Keyword name="$DATE"  value="11-JAN-2022" />
         <Keyword name="$CYT"  value="IntelliCyt iQue3" />
         <Keyword name="$SPILLOVER"  value="4,12,10,4,8,1.000000,0.000376,0.007239,0.000085,0.037005,1.000000,0.000266,0.000266,0.138873,0.000132,1.000000,0.000120,0.000141,0.000111,0.000044,1.000000" />
         <Keyword name="$TIMESTEP"  value="0.005" />
         <Keyword name="$PROJ"  value="iQue3" />
         <Keyword name="$BTIM"  value="12:29:27" />
         <Keyword name="$ETIM"  value="13:16:26" />
         <Keyword name="$BEGINSTEXT"  value="0000000058" />
         <Keyword name="$ENDSTEXT"  value="0000011362" />
         <Keyword name="$ENDDATA"  value="0009873890" />
         <Keyword name="$BEGINDATA"  value="0000005603" />
         <Keyword name="$BEGINANALYSIS"  value="0" />
         <Keyword name="$ENDANALYSIS"  value="0" />
         <Keyword name="$FIL"  value="IntelliCyt_iQue3.fcs" />
         <Keyword name="IC$ProductName"  value="iQue Forecyt" />
         <Keyword name="IC$ProductVersion"  value="9.0.7822" />
         <Keyword name="IC$SerialNumber"  value="59-1-1509-1021-4" />
         <Keyword name="IC$SystemID"  value="78D00421AA03" />
         <Keyword name="IC$LaserConfiguration"  value="RedBlueViolet" />
         <Keyword name="IC$DetectorType"  value="iQue PLUS" />
         <Keyword name="IC$CalibrationSummary"  value="CONTROLLER OS: Microsoft Windows NT 6.1.7601 Service Pack 1, CONTROLLER ARCH: 32bit, CONTROLLER .NET VERSION: 4.0.30319.17929, CYTOMETER MODEL: 3000VBR, CYTOMETER SERIAL: 601150910205, CYTOMETER SYSTEM FIRMWARE: V1.1, CYTOMETER WEIGHT STATION FIRMWARE: V1.1, CYTOMETER DATE: 2015-09-28, CYTOMETER FLUIDICS WORKTIME: 18 hours, CYTOMETER PMT: PMT1 530__30 (BL1,VL2) voltage is .6120, PMT2 572__28 (BL2,VL3) voltage is .5040, PMT3 675__30 (BL4,RL1,VL5) voltage is .6650, PMT4 780__60 (BL5,RL2,VL6) voltage is .6970, PMT5 445__45 (VL1) voltage is .4260, PMT6 615__24 (BL3,VL4) voltage is .6480, CYTOMETER LASER: 405nm=50mW, 488nm=20mW, 640nm=40mW, SAMPLER: GX 271 v2.3.0.1 Port COM3 ID 20, PUMP: Ismatec REGLO DIGITAL 301 212(Port COM1), SHAKER: BioShake 3000 elm (Port COM2), PLATERAIL: iQue3 Rail(Port COM5), CONTACT SENSOR: IntelliCyt Contact Sensing Probe, PUMP LOCATION: Right, HAS SHAKER: True, Z-HIGH: 250.000, Z-HIGH NOT YET CALIBRATED, Z-LOW: 210.693, Z-LOW LAST CALIBRATED: 06-25-2021 12:14:24 PM, DECK HEIGHT TEST POINT X: 3.350, DECK HEIGHT TEST POINT Y: 104.100, AUTOMATION ENABLED, PROTOCOL: TCP, PORT: 50012, 96 WELL PLATE COORDINATES, A1 X: 20.650, A1 Y: 111.650, A12 X: 120.100, A12 Y: 111.950, H1 X: 20.800, H1 Y: 48.600, H12 X: 120.200, H12 Y: 48.550, LAST CALIBRATED: 02-10-2021 12:57:58 PM, RINSE STATION Buffer, X: 42.600, Y: 4.600, Z-LOW: -9.247, LAST CALIBRATED: 02-10-2021 12:59:00 PM, RINSE STATION Clean, X: 104.650, Y: 4.700, Z-LOW: -14.460, LAST CALIBRATED: 02-10-2021 1:00:02 PM, RINSE STATION Flush, X: 91.300, Y: 4.750, Z-LOW: -14.452, LAST CALIBRATED: 02-10-2021 12:59:34 PM, RINSE STATION Markers, X: 70.150, Y: 4.650, Z-LOW: -9.421, LAST CALIBRATED: 02-10-2021 12:59:20 PM, RINSE STATION Tube, X: 4.500, Y: 16.600, Z-LOW: -16.184, LAST CALIBRATED: 02-10-2021 1:00:45 PM, RINSE STATION Water, X: 124.950, Y: 4.700, Z-LOW: -9.207, LAST CALIBRATED: 02-10-2021 1:00:19 PM, PLATE MODEL Nunclon Delta Surface 96-U #163320, MANUFACTURER Nunc, PLATE TYPE 96 Well, SAMPLE HEIGHT 0.500, X OFFSET -0.450, Y OFFSET 0, POINT 0: 4.588, POINT 4: 4.620, POINT 8: 4.564, POINT 11: 4.477, POINT 48: 5.088, POINT 52: 5.104, POINT 56: 5.017, POINT 59: 4.921, POINT 84: 5.199, POINT 88: 5.231, POINT 92: 5.120, POINT 95: 4.914, LAST MAPPED: 06-08-2017 2:16:33 PM, " />
         <Keyword name="IC$Protocol"  value="Automatic Prime: 60 secs (Cycle), Pre-plate Shake: 15 secs at 2400 rpm, Sample Order: I Mode (Column by Column), Sip Time: 0:30.0, Additional Up Time: 1.0, X Offset: -0.45, Y Offset: 0.00, Sample Height: 0.50, Pump: 29 rpm, Plate Model: Nunclon Delta Surface 96-U #163320, Shake 4 secs at 2400 rpm after every 12 wells, (Rinse in Buffer while shaking), Clear sample duration: 30 secs, Post-plate Clean,    Flush for 30 secs,    Clean for 30 secs,    Water for 60 secs, Threshold: FSC-H [ 100000, " />
         <Keyword name="IC$ExportProductName"  value="iQue Forecyt" />
         <Keyword name="IC$ExportProductVersion"  value="9.0.7822" />
         <Keyword name="IC$WellID"  value="A01" />
         <Keyword name="IC$Well NotesIC$Well Type"  value="Sample" />
         <Keyword name="IC$Standards"  value="Empty" />
         <Keyword name="IC$Compensation"  value="Empty" />
         <Keyword name="$P33N"  value="Comp-VL3-H" />
         <Keyword name="$P33S"  value="L_D-H (VL3-H)" />
         <Keyword name="$P33R"  value="16777215" />
         <Keyword name="$P34N"  value="Comp-VL1-H" />
         <Keyword name="$P34S"  value="CD3-H (VL1-H)" />
         <Keyword name="$P34R"  value="16777215" />
         <Keyword name="$P35N"  value="Comp-BL2-H" />
         <Keyword name="$P35S"  value="CD25-H (BL2-H)" />
         <Keyword name="$P35R"  value="16777215" />
         <Keyword name="$P36N"  value="Comp-RL1-H" />
         <Keyword name="$P36S"  value="CD69-H (RL1-H)" />
         <Keyword name="$P36R"  value="16777215" />
         <Keyword name="Well A1"  value="" />
       </Keywords>
       <SampleNode name="IntelliCyt_iQue3.fcs"  annotation=""  owningGroup=""  expanded="1"  sortPriority="10"  count="77096"  sampleID="1" >
         <Graph smoothing="0"  backColor="#ffffff"  foreColor="#000000"  heatMapStatParameter="Comp-VL3-H"  type="Pseudocolor"  fast="1" >
           <Axis dimension="x"  name="FSC-A"  label=""  auto="auto" />
           <Axis dimension="y"  name="SSC-A"  label=""  auto="auto" />
           <GraphSettings level="5%"  smoothingHighResolution="1"  contourHighResolution="1"  histogramSmoothingCount="0"  graphResolution="256"  showOutliers="0"  drawLargeDots="0"  dotsToDraw="8000"  tint="le.chartfill.tinted.40"  lineWeight="le.lineweight.normal"  lineStyle="le.linestyle.solid" />
           <GraphEnvironment showGrid="0"  showAxes="tnlTNL"  showGates="1"  showFreqOnPlots="1"  showGateNameOnPlots="1"  showMedians="0"  showUncomped="0"  addEventParam="0"  lastYAxisName="" >
             <TextTraits font="SansSerif"  size="11"  name="Labels"  style="plain"  color="#000000"  background="#00ffffff"  just="left" />
             <TextTraits font="SansSerif"  size="11"  name="LayoutGates"  style="plain"  color="#000000"  background="#00ffffff"  just="left" />
             <TextTraits font="SansSerif"  size="9"  name="Numbers"  style="plain"  color="#000000"  background="#00ffffff"  just="left" />
             <TextTraits font="SansSerif"  size="9"  name="Legend"  style="plain"  color="#000000"  background="#00ffffff"  just="left" />
             <WindowPosition x="-46"  y="11"  width="477"  height="582"  displayed="0"  panelState="---" />
           </GraphEnvironment>
         </Graph>
         <Subpopulations>
           <Population name="Lymphocytes"  annotation=""  owningGroup="NCOMMS-21-35973C Figure S8"  expanded="1"  sortPriority="10"  count="33525" >
             <Graph smoothing="0"  backColor="#ffffff"  foreColor="#000000"  heatMapStatParameter="Comp-VL3-H"  type="Pseudocolor"  fast="1" >
               <Axis dimension="x"  name="FSC-A"  label=""  auto="auto" />
               <Axis dimension="y"  name="FSC-H"  label=""  auto="auto" />
               <GraphSettings level="5%"  smoothingHighResolution="1"  contourHighResolution="1"  histogramSmoothingCount="0"  graphResolution="256"  showOutliers="0"  drawLargeDots="0"  dotsToDraw="8000"  tint="le.chartfill.tinted.40"  lineWeight="le.lineweight.normal"  lineStyle="le.linestyle.solid" />
               <GraphEnvironment showGrid="0"  showAxes="tnlTNL"  showGates="1"  showFreqOnPlots="1"  showGateNameOnPlots="1"  showMedians="0"  showUncomped="0"  addEventParam="0"  lastYAxisName="" >
                 <TextTraits font="SansSerif"  size="11"  name="Labels"  style="plain"  color="#000000"  background="#00ffffff"  just="left" />
                 <TextTraits font="SansSerif"  size="11"  name="LayoutGates"  style="plain"  color="#000000"  background="#00ffffff"  just="left" />
                 <TextTraits font="SansSerif"  size="9"  name="Numbers"  style="plain"  color="#000000"  background="#00ffffff"  just="left" />
                 <TextTraits font="SansSerif"  size="9"  name="Legend"  style="plain"  color="#000000"  background="#00ffffff"  just="left" />
                 <WindowPosition x="426"  y="13"  width="477"  height="582"  displayed="0"  panelState="---" />
               </GraphEnvironment>
             </Graph>
             <Gate gating:id="ID1085307481" >
               <gating:PolygonGate eventsInside="1"  annoOffsetX="0"  annoOffsetY="0"  tint="#000000"  isTinted="0"  lineWeight="Normal"  userDefined="1"  quadId="-1"  gateResolution="256" >
                 <gating:dimension>
                   <data-type:fcs-dimension data-type:name="FSC-A" />
                 </gating:dimension>
                 <gating:dimension>
                   <data-type:fcs-dimension data-type:name="SSC-A" />
                 </gating:dimension>
                 <gating:vertex>
                   <gating:coordinate data-type:value="424615.3846153846" />
                   <gating:coordinate data-type:value="46296.2962962963" />
                 </gating:vertex>
                 <gating:vertex>
                   <gating:coordinate data-type:value="406153.8461538461" />
                   <gating:coordinate data-type:value="175925.9259259259" />
                 </gating:vertex>
                 <gating:vertex>
                   <gating:coordinate data-type:value="1006153.8461538461" />
                   <gating:coordinate data-type:value="796296.2962962963" />
                 </gating:vertex>
                 <gating:vertex>
                   <gating:coordinate data-type:value="1393846.1538461538" />
                   <gating:coordinate data-type:value="870370.3703703703" />
                 </gating:vertex>
                 <gating:vertex>
                   <gating:coordinate data-type:value="1790769.2307692308" />
                   <gating:coordinate data-type:value="777777.7777777778" />
                 </gating:vertex>
                 <gating:vertex>
                   <gating:coordinate data-type:value="1901538.4615384615" />
                   <gating:coordinate data-type:value="518518.5185185185" />
                 </gating:vertex>
                 <gating:vertex>
                   <gating:coordinate data-type:value="1735384.6153846155" />
                   <gating:coordinate data-type:value="175925.9259259259" />
                 </gating:vertex>
                 <gating:vertex>
                   <gating:coordinate data-type:value="636923.0769230769" />
                   <gating:coordinate data-type:value="46296.2962962963" />
                 </gating:vertex>
               </gating:PolygonGate>
             </Gate>
             <Subpopulations>
               <Population name="Single Cells"  annotation=""  owningGroup="NCOMMS-21-35973C Figure S8"  expanded="1"  sortPriority="10"  count="32035" >
                 <Graph smoothing="0"  backColor="#ffffff"  foreColor="#000000"  heatMapStatParameter="Comp-VL3-H"  type="Pseudocolor"  fast="1" >
                   <Axis dimension="x"  name="FSC-A"  label=""  auto="auto" />
                   <Axis dimension="y"  name="VL3-A"  label=""  auto="auto" />
                   <GraphSettings level="5%"  smoothingHighResolution="1"  contourHighResolution="1"  histogramSmoothingCount="0"  graphResolution="256"  showOutliers="0"  drawLargeDots="0"  dotsToDraw="8000"  tint="le.chartfill.tinted.40"  lineWeight="le.lineweight.normal"  lineStyle="le.linestyle.solid" />
                   <GraphEnvironment showGrid="0"  showAxes="tnlTNL"  showGates="1"  showFreqOnPlots="1"  showGateNameOnPlots="1"  showMedians="0"  showUncomped="0"  addEventParam="0"  lastYAxisName="" >
                     <TextTraits font="SansSerif"  size="11"  name="Labels"  style="plain"  color="#000000"  background="#00ffffff"  just="left" />
                     <TextTraits font="SansSerif"  size="11"  name="LayoutGates"  style="plain"  color="#000000"  background="#00ffffff"  just="left" />
                     <TextTraits font="SansSerif"  size="9"  name="Numbers"  style="plain"  color="#000000"  background="#00ffffff"  just="left" />
                     <TextTraits font="SansSerif"  size="9"  name="Legend"  style="plain"  color="#000000"  background="#00ffffff"  just="left" />
                     <WindowPosition x="760"  y="6"  width="477"  height="582"  displayed="0"  panelState="---" />
                   </GraphEnvironment>
                 </Graph>
                 <Gate gating:id="ID1920823718"  gating:parent_id="ID1085307481" >
                   <gating:PolygonGate eventsInside="1"  annoOffsetX="-42"  annoOffsetY="-49"  tint="#000000"  isTinted="0"  lineWeight="Normal"  userDefined="1"  quadId="-1"  gateResolution="256" >
                     <gating:dimension>
                       <data-type:fcs-dimension data-type:name="FSC-A" />
                     </gating:dimension>
                     <gating:dimension>
                       <data-type:fcs-dimension data-type:name="FSC-H" />
                     </gating:dimension>
                     <gating:vertex>
                       <gating:coordinate data-type:value="184615.3846153846" />
                       <gating:coordinate data-type:value="995370.3703703703" />
                     </gating:vertex>
                     <gating:vertex>
                       <gating:coordinate data-type:value="267692.3076923077" />
                       <gating:coordinate data-type:value="347222.2222222222" />
                     </gating:vertex>
                     <gating:vertex>
                       <gating:coordinate data-type:value="2316923.076923077" />
                       <gating:coordinate data-type:value="3611111.111111111" />
                     </gating:vertex>
                     <gating:vertex>
                       <gating:coordinate data-type:value="2086153.8461538462" />
                       <gating:coordinate data-type:value="4212962.962962963" />
                     </gating:vertex>
                   </gating:PolygonGate>
                 </Gate>
                 <Subpopulations>
                   <Population name="Alive cells"  annotation=""  owningGroup="NCOMMS-21-35973C Figure S8"  expanded="1"  sortPriority="10"  count="30465" >
                     <Graph smoothing="0"  backColor="#ffffff"  foreColor="#000000"  heatMapStatParameter="Comp-VL3-H"  type="Pseudocolor"  fast="1" >
                       <Axis dimension="x"  name="VL1-A"  label=""  auto="auto" />
                       <Axis dimension="y"  name="FSC-H"  label=""  auto="auto" />
                       <GraphSettings level="5%"  smoothingHighResolution="1"  contourHighResolution="1"  histogramSmoothingCount="0"  graphResolution="256"  showOutliers="0"  drawLargeDots="0"  dotsToDraw="8000"  tint="le.chartfill.tinted.40"  lineWeight="le.lineweight.normal"  lineStyle="le.linestyle.solid" />
                       <GraphEnvironment showGrid="0"  showAxes="tnlTNL"  showGates="1"  showFreqOnPlots="1"  showGateNameOnPlots="1"  showMedians="0"  showUncomped="0"  addEventParam="0"  lastYAxisName="" >
                         <TextTraits font="SansSerif"  size="11"  name="Labels"  style="plain"  color="#000000"  background="#00ffffff"  just="left" />
                         <TextTraits font="SansSerif"  size="11"  name="LayoutGates"  style="plain"  color="#000000"  background="#00ffffff"  just="left" />
                         <TextTraits font="SansSerif"  size="9"  name="Numbers"  style="plain"  color="#000000"  background="#00ffffff"  just="left" />
                         <TextTraits font="SansSerif"  size="9"  name="Legend"  style="plain"  color="#000000"  background="#00ffffff"  just="left" />
                         <WindowPosition x="1114"  y="7"  width="477"  height="582"  displayed="0"  panelState="---" />
                       </GraphEnvironment>
                     </Graph>
                     <Gate gating:id="ID178441662"  gating:parent_id="ID1920823718" >
                       <gating:PolygonGate eventsInside="1"  annoOffsetX="0"  annoOffsetY="0"  tint="#000000"  isTinted="0"  lineWeight="Normal"  userDefined="1"  quadId="-1"  gateResolution="256" >
                         <gating:dimension>
                           <data-type:fcs-dimension data-type:name="FSC-A" />
                         </gating:dimension>
                         <gating:dimension>
                           <data-type:fcs-dimension data-type:name="VL3-A" />
                         </gating:dimension>
                         <gating:vertex>
                           <gating:coordinate data-type:value="304615.3846153846" />
                           <gating:coordinate data-type:value="56180.3416572358" />
                         </gating:vertex>
                         <gating:vertex>
                           <gating:coordinate data-type:value="1864615.3846153845" />
                           <gating:coordinate data-type:value="178361.4668922443" />
                         </gating:vertex>
                         <gating:vertex>
                           <gating:coordinate data-type:value="1901538.4615384615" />
                           <gating:coordinate data-type:value="7022.5427072263" />
                         </gating:vertex>
                         <gating:vertex>
                           <gating:coordinate data-type:value="304615.3846153846" />
                           <gating:coordinate data-type:value="43.5452800048" />
                         </gating:vertex>
                       </gating:PolygonGate>
                     </Gate>
                     <Subpopulations>
                       <Population name="T cells"  annotation=""  owningGroup="NCOMMS-21-35973C Figure S8"  expanded="1"  sortPriority="10"  count="1160" >
                         <Graph smoothing="0"  backColor="#00ffffff"  foreColor="#ff0000"  heatMapStatParameter="Comp-VL3-H :: L_D-H (VL3-H)"  type="DotPlot"  fast="1" >
                           <Axis dimension="x"  name="BL2-A"  label=""  auto="auto" />
                           <Axis dimension="y"  name="RL1-A"  label=""  auto="auto" />
                           <GraphSettings level="5%"  smoothingHighResolution="1"  contourHighResolution="1"  histogramSmoothingCount="0"  graphResolution="256"  showOutliers="0"  drawLargeDots="0"  dotsToDraw="8000"  tint="le.chartfill.tinted.40"  lineWeight="le.lineweight.normal"  lineStyle="le.linestyle.solid" />
                           <GraphEnvironment showGrid="0"  showAxes="tnlTNL"  showGates="1"  showFreqOnPlots="1"  showGateNameOnPlots="1"  showMedians="0"  showUncomped="0"  addEventParam="0"  lastYAxisName="" >
                             <TextTraits font="SansSerif"  size="11"  name="Labels"  style="plain"  color="#000000"  background="#00ffffff"  just="left" />
                             <TextTraits font="SansSerif"  size="11"  name="LayoutGates"  style="plain"  color="#000000"  background="#00ffffff"  just="left" />
                             <TextTraits font="SansSerif"  size="9"  name="Numbers"  style="plain"  color="#000000"  background="#00ffffff"  just="left" />
                             <TextTraits font="SansSerif"  size="9"  name="Legend"  style="plain"  color="#000000"  background="#00ffffff"  just="left" />
                             <WindowPosition x="643"  y="33"  width="477"  height="742"  displayed="0"  panelState="++-" />
                           </GraphEnvironment>
                         </Graph>
                         <Gate gating:id="ID154893522"  gating:parent_id="ID178441662" >
                           <gating:RectangleGate eventsInside="1"  annoOffsetX="0"  annoOffsetY="0"  tint="#000000"  isTinted="0"  lineWeight="Normal"  userDefined="1"  percentX="0"  percentY="0" >
                             <gating:dimension gating:min="13638.379508990494"  gating:max="1366011.748889603" >
                               <data-type:fcs-dimension data-type:name="VL1-A" />
                             </gating:dimension>
                             <gating:dimension gating:min="439814.81481481483"  gating:max="3726851.8518518517" >
                               <data-type:fcs-dimension data-type:name="FSC-H" />
                             </gating:dimension>
                           </gating:RectangleGate>
                         </Gate>
                         <Subpopulations>
                           <Population name="Q1: CD25-A (BL2-A)- , CD69-A (RL1-A)+"  annotation=""  owningGroup="NCOMMS-21-35973C Figure S8"  expanded="1"  sortPriority="10"  count="119" >
                             <Graph smoothing="0"  backColor="#ffffff"  foreColor="#000000"  heatMapStatParameter="Comp-VL3-H"  type="Pseudocolor"  fast="1" >
                               <Axis dimension="x"  name="BL2-A"  label=""  auto="auto" />
                               <Axis dimension="y"  name="RL1-A"  label=""  auto="auto" />
                               <GraphSettings level="5%"  smoothingHighResolution="1"  contourHighResolution="1"  histogramSmoothingCount="0"  graphResolution="256"  showOutliers="0"  drawLargeDots="0"  dotsToDraw="8000"  tint="le.chartfill.tinted.40"  lineWeight="le.lineweight.normal"  lineStyle="le.linestyle.solid" />
                               <GraphEnvironment showGrid="0"  showAxes="tnlTNL"  showGates="1"  showFreqOnPlots="1"  showGateNameOnPlots="1"  showMedians="0"  showUncomped="0"  addEventParam="0"  lastYAxisName="" >
                                 <TextTraits font="SansSerif"  size="11"  name="Labels"  style="plain"  color="#000000"  background="#00ffffff"  just="left" />
                                 <TextTraits font="SansSerif"  size="11"  name="LayoutGates"  style="plain"  color="#000000"  background="#00ffffff"  just="left" />
                                 <TextTraits font="SansSerif"  size="9"  name="Numbers"  style="plain"  color="#000000"  background="#00ffffff"  just="left" />
                                 <TextTraits font="SansSerif"  size="9"  name="Legend"  style="plain"  color="#000000"  background="#00ffffff"  just="left" />
                                 <WindowPosition x="1114"  y="7"  width="477"  height="582"  displayed="1"  panelState="---" />
                               </GraphEnvironment>
                             </Graph>
                             <Gate gating:id="ID457171523"  gating:parent_id="ID154893522" >
                               <gating:RectangleGate eventsInside="1"  annoOffsetX="0"  annoOffsetY="0"  tint="#000000"  isTinted="0"  lineWeight="Normal"  userDefined="1"  percentX="0"  percentY="0" >
                                 <gating:dimension gating:max="21618.817609041336" >
                                   <data-type:fcs-dimension data-type:name="BL2-A" />
                                 </gating:dimension>
                                 <gating:dimension gating:min="165140.37184205823" >
                                   <data-type:fcs-dimension data-type:name="RL1-A" />
                                 </gating:dimension>
                               </gating:RectangleGate>
                             </Gate>
                           </Population>
                           <Population name="Q2: CD25-A (BL2-A)+ , CD69-A (RL1-A)+"  annotation=""  owningGroup="NCOMMS-21-35973C Figure S8"  expanded="1"  sortPriority="10"  count="282" >
                             <Graph smoothing="0"  backColor="#ffffff"  foreColor="#000000"  heatMapStatParameter="Comp-VL3-H"  type="Pseudocolor"  fast="1" >
                               <Axis dimension="x"  name="BL2-A"  label=""  auto="auto" />
                               <Axis dimension="y"  name="RL1-A"  label=""  auto="auto" />
                               <GraphSettings level="5%"  smoothingHighResolution="1"  contourHighResolution="1"  histogramSmoothingCount="0"  graphResolution="256"  showOutliers="0"  drawLargeDots="0"  dotsToDraw="8000"  tint="le.chartfill.tinted.40"  lineWeight="le.lineweight.normal"  lineStyle="le.linestyle.solid" />
                               <GraphEnvironment showGrid="0"  showAxes="tnlTNL"  showGates="1"  showFreqOnPlots="1"  showGateNameOnPlots="1"  showMedians="0"  showUncomped="0"  addEventParam="0"  lastYAxisName="" >
                                 <TextTraits font="SansSerif"  size="11"  name="Labels"  style="plain"  color="#000000"  background="#00ffffff"  just="left" />
                                 <TextTraits font="SansSerif"  size="11"  name="LayoutGates"  style="plain"  color="#000000"  background="#00ffffff"  just="left" />
                                 <TextTraits font="SansSerif"  size="9"  name="Numbers"  style="plain"  color="#000000"  background="#00ffffff"  just="left" />
                                 <TextTraits font="SansSerif"  size="9"  name="Legend"  style="plain"  color="#000000"  background="#00ffffff"  just="left" />
                                 <WindowPosition x="1114"  y="7"  width="477"  height="582"  displayed="1"  panelState="---" />
                               </GraphEnvironment>
                             </Graph>
                             <Gate gating:id="ID1894017215"  gating:parent_id="ID154893522" >
                               <gating:RectangleGate eventsInside="1"  annoOffsetX="0"  annoOffsetY="0"  tint="#000000"  isTinted="0"  lineWeight="Normal"  userDefined="1"  percentX="0"  percentY="0" >
                                 <gating:dimension gating:min="21618.817609041336" >
                                   <data-type:fcs-dimension data-type:name="BL2-A" />
                                 </gating:dimension>
                                 <gating:dimension gating:min="165140.37184205823" >
                                   <data-type:fcs-dimension data-type:name="RL1-A" />
                                 </gating:dimension>
                               </gating:RectangleGate>
                             </Gate>
                           </Population>
                           <Population name="Q3: CD25-A (BL2-A)+ , CD69-A (RL1-A)-"  annotation=""  owningGroup="NCOMMS-21-35973C Figure S8"  expanded="1"  sortPriority="10"  count="60" >
                             <Graph smoothing="0"  backColor="#ffffff"  foreColor="#000000"  heatMapStatParameter="Comp-VL3-H"  type="Pseudocolor"  fast="1" >
                               <Axis dimension="x"  name="BL2-A"  label=""  auto="auto" />
                               <Axis dimension="y"  name="RL1-A"  label=""  auto="auto" />
                               <GraphSettings level="5%"  smoothingHighResolution="1"  contourHighResolution="1"  histogramSmoothingCount="0"  graphResolution="256"  showOutliers="0"  drawLargeDots="0"  dotsToDraw="8000"  tint="le.chartfill.tinted.40"  lineWeight="le.lineweight.normal"  lineStyle="le.linestyle.solid" />
                               <GraphEnvironment showGrid="0"  showAxes="tnlTNL"  showGates="1"  showFreqOnPlots="1"  showGateNameOnPlots="1"  showMedians="0"  showUncomped="0"  addEventParam="0"  lastYAxisName="" >
                                 <TextTraits font="SansSerif"  size="11"  name="Labels"  style="plain"  color="#000000"  background="#00ffffff"  just="left" />
                                 <TextTraits font="SansSerif"  size="11"  name="LayoutGates"  style="plain"  color="#000000"  background="#00ffffff"  just="left" />
                                 <TextTraits font="SansSerif"  size="9"  name="Numbers"  style="plain"  color="#000000"  background="#00ffffff"  just="left" />
                                 <TextTraits font="SansSerif"  size="9"  name="Legend"  style="plain"  color="#000000"  background="#00ffffff"  just="left" />
                                 <WindowPosition x="1114"  y="7"  width="477"  height="582"  displayed="1"  panelState="---" />
                               </GraphEnvironment>
                             </Graph>
                             <Gate gating:id="ID1547668764"  gating:parent_id="ID154893522" >
                               <gating:RectangleGate eventsInside="1"  annoOffsetX="0"  annoOffsetY="0"  tint="#000000"  isTinted="0"  lineWeight="Normal"  userDefined="1"  percentX="0"  percentY="0" >
                                 <gating:dimension gating:min="21618.817609041336" >
                                   <data-type:fcs-dimension data-type:name="BL2-A" />
                                 </gating:dimension>
                                 <gating:dimension gating:max="165140.37184205823" >
                                   <data-type:fcs-dimension data-type:name="RL1-A" />
                                 </gating:dimension>
                               </gating:RectangleGate>
                             </Gate>
                           </Population>
                           <Population name="Q4: CD25-A (BL2-A)- , CD69-A (RL1-A)-"  annotation=""  owningGroup="NCOMMS-21-35973C Figure S8"  expanded="1"  sortPriority="10"  count="699" >
                             <Graph smoothing="0"  backColor="#ffffff"  foreColor="#000000"  heatMapStatParameter="Comp-VL3-H"  type="Pseudocolor"  fast="1" >
                               <Axis dimension="x"  name="BL2-A"  label=""  auto="auto" />
                               <Axis dimension="y"  name="RL1-A"  label=""  auto="auto" />
                               <GraphSettings level="5%"  smoothingHighResolution="1"  contourHighResolution="1"  histogramSmoothingCount="0"  graphResolution="256"  showOutliers="0"  drawLargeDots="0"  dotsToDraw="8000"  tint="le.chartfill.tinted.40"  lineWeight="le.lineweight.normal"  lineStyle="le.linestyle.solid" />
                               <GraphEnvironment showGrid="0"  showAxes="tnlTNL"  showGates="1"  showFreqOnPlots="1"  showGateNameOnPlots="1"  showMedians="0"  showUncomped="0"  addEventParam="0"  lastYAxisName="" >
                                 <TextTraits font="SansSerif"  size="11"  name="Labels"  style="plain"  color="#000000"  background="#00ffffff"  just="left" />
                                 <TextTraits font="SansSerif"  size="11"  name="LayoutGates"  style="plain"  color="#000000"  background="#00ffffff"  just="left" />
                                 <TextTraits font="SansSerif"  size="9"  name="Numbers"  style="plain"  color="#000000"  background="#00ffffff"  just="left" />
                                 <TextTraits font="SansSerif"  size="9"  name="Legend"  style="plain"  color="#000000"  background="#00ffffff"  just="left" />
                                 <WindowPosition x="1114"  y="7"  width="477"  height="582"  displayed="0"  panelState="---" />
                               </GraphEnvironment>
                             </Graph>
                             <Gate gating:id="ID1762268301"  gating:parent_id="ID154893522" >
                               <gating:RectangleGate eventsInside="1"  annoOffsetX="0"  annoOffsetY="0"  tint="#000000"  isTinted="0"  lineWeight="Normal"  userDefined="1"  percentX="0"  percentY="0" >
                                 <gating:dimension gating:max="21618.817609041336" >
                                   <data-type:fcs-dimension data-type:name="BL2-A" />
                                 </gating:dimension>
                                 <gating:dimension gating:max="165140.37184205823" >
                                   <data-type:fcs-dimension data-type:name="RL1-A" />
                                 </gating:dimension>
                               </gating:RectangleGate>
                             </Gate>
                           </Population>
                         </Subpopulations>
                       </Population>
                     </Subpopulations>
                   </Population>
                 </Subpopulations>
               </Population>
             </Subpopulations>
           </Population>
         </Subpopulations>
       </SampleNode>
     </Sample>
     <Sample>
       <DataSet uri="file:/T:/RES/Research%20groups/Pre-clinical/Emma%20S/KRAS%20FCS/Well_E07.fcs"  sampleID="46" />
       <transforms:spilloverMatrix spectral="0"  prefix="Comp-"  name="Acquisition-defined"  editable="0"  color="#c0c0c0"  version="FlowJo-10.7.1"  status="FINALIZED"  transforms:id="d52d90c8-e930-42e7-9e78-5f38991e821e"  suffix="" >
         <data-type:parameters>
           <data-type:parameter data-type:name="VL3-H"  userProvidedCompInfix="Comp-VL3-H" />
           <data-type:parameter data-type:name="VL1-H"  userProvidedCompInfix="Comp-VL1-H" />
           <data-type:parameter data-type:name="BL2-H"  userProvidedCompInfix="Comp-BL2-H" />
           <data-type:parameter data-type:name="RL1-H"  userProvidedCompInfix="Comp-RL1-H" />
         </data-type:parameters>
         <transforms:spillover data-type:parameter="VL3-H"  userProvidedCompInfix="Comp-VL3-H" >
           <transforms:coefficient data-type:parameter="VL3-H"  transforms:value="1" />
           <transforms:coefficient data-type:parameter="VL1-H"  transforms:value="0.000376" />
           <transforms:coefficient data-type:parameter="BL2-H"  transforms:value="0.0072389999" />
           <transforms:coefficient data-type:parameter="RL1-H"  transforms:value="0.000085" />
         </transforms:spillover>
         <transforms:spillover data-type:parameter="VL1-H"  userProvidedCompInfix="Comp-VL1-H" >
           <transforms:coefficient data-type:parameter="VL3-H"  transforms:value="0.0370049998" />
           <transforms:coefficient data-type:parameter="VL1-H"  transforms:value="1" />
           <transforms:coefficient data-type:parameter="BL2-H"  transforms:value="0.000266" />
           <transforms:coefficient data-type:parameter="RL1-H"  transforms:value="0.000266" />
         </transforms:spillover>
         <transforms:spillover data-type:parameter="BL2-H"  userProvidedCompInfix="Comp-BL2-H" >
           <transforms:coefficient data-type:parameter="VL3-H"  transforms:value="0.138872996" />
           <transforms:coefficient data-type:parameter="VL1-H"  transforms:value="0.000132" />
           <transforms:coefficient data-type:parameter="BL2-H"  transforms:value="1" />
           <transforms:coefficient data-type:parameter="RL1-H"  transforms:value="0.00012" />
         </transforms:spillover>
         <transforms:spillover data-type:parameter="RL1-H"  userProvidedCompInfix="Comp-RL1-H" >
           <transforms:coefficient data-type:parameter="VL3-H"  transforms:value="0.000141" />
           <transforms:coefficient data-type:parameter="VL1-H"  transforms:value="0.000111" />
           <transforms:coefficient data-type:parameter="BL2-H"  transforms:value="0.000044" />
           <transforms:coefficient data-type:parameter="RL1-H"  transforms:value="1" />
         </transforms:spillover>
       </transforms:spilloverMatrix>
       <Transformations>
         <transforms:linear transforms:minRange="0"  transforms:maxRange="5000000"  gain="1" >
           <data-type:parameter data-type:name="FSC-H" />
         </transforms:linear>
         <transforms:linear transforms:minRange="0"  transforms:maxRange="3000000"  gain="1" >
           <data-type:parameter data-type:name="SSC-H" />
         </transforms:linear>
         <transforms:log transforms:offset="1"  transforms:decades="7.2247198959" >
           <data-type:parameter data-type:name="BL1-H" />
         </transforms:log>
         <transforms:log transforms:offset="1"  transforms:decades="7.2247198959" >
           <data-type:parameter data-type:name="BL2-H" />
         </transforms:log>
         <transforms:log transforms:offset="1"  transforms:decades="7.2247198959" >
           <data-type:parameter data-type:name="BL3-H" />
         </transforms:log>
         <transforms:log transforms:offset="1"  transforms:decades="7.2247198959" >
           <data-type:parameter data-type:name="BL4-H" />
         </transforms:log>
         <transforms:log transforms:offset="1"  transforms:decades="7.2247198959" >
           <data-type:parameter data-type:name="BL5-H" />
         </transforms:log>
         <transforms:log transforms:offset="1"  transforms:decades="7.2247198959" >
           <data-type:parameter data-type:name="RL1-H" />
         </transforms:log>
         <transforms:log transforms:offset="1"  transforms:decades="7.2247198959" >
           <data-type:parameter data-type:name="RL2-H" />
         </transforms:log>
         <transforms:log transforms:offset="1"  transforms:decades="7.2247198959" >
           <data-type:parameter data-type:name="VL1-H" />
         </transforms:log>
         <transforms:log transforms:offset="1"  transforms:decades="7.2247198959" >
           <data-type:parameter data-type:name="VL2-H" />
         </transforms:log>
         <transforms:log transforms:offset="1"  transforms:decades="7.2247198959" >
           <data-type:parameter data-type:name="VL3-H" />
         </transforms:log>
         <transforms:log transforms:offset="1"  transforms:decades="7.2247198959" >
           <data-type:parameter data-type:name="VL4-H" />
         </transforms:log>
         <transforms:log transforms:offset="1"  transforms:decades="7.2247198959" >
           <data-type:parameter data-type:name="VL5-H" />
         </transforms:log>
         <transforms:log transforms:offset="1"  transforms:decades="7.2247198959" >
           <data-type:parameter data-type:name="VL6-H" />
         </transforms:log>
         <transforms:linear transforms:minRange="0"  transforms:maxRange="3000000"  gain="1" >
           <data-type:parameter data-type:name="FSC-A" />
         </transforms:linear>
         <transforms:linear transforms:minRange="0"  transforms:maxRange="2000000"  gain="1" >
           <data-type:parameter data-type:name="SSC-A" />
         </transforms:linear>
         <transforms:log transforms:offset="1"  transforms:decades="7.2247198959" >
           <data-type:parameter data-type:name="BL1-A" />
         </transforms:log>
         <transforms:log transforms:offset="1"  transforms:decades="7.2247198959" >
           <data-type:parameter data-type:name="BL2-A" />
         </transforms:log>
         <transforms:log transforms:offset="1"  transforms:decades="7.2247198959" >
           <data-type:parameter data-type:name="BL3-A" />
         </transforms:log>
         <transforms:log transforms:offset="1"  transforms:decades="7.2247198959" >
           <data-type:parameter data-type:name="BL4-A" />
         </transforms:log>
         <transforms:log transforms:offset="1"  transforms:decades="7.2247198959" >
           <data-type:parameter data-type:name="BL5-A" />
         </transforms:log>
         <transforms:log transforms:offset="1"  transforms:decades="7.2247198959" >
           <data-type:parameter data-type:name="RL1-A" />
         </transforms:log>
         <transforms:log transforms:offset="1"  transforms:decades="7.2247198959" >
           <data-type:parameter data-type:name="RL2-A" />
         </transforms:log>
         <transforms:log transforms:offset="1"  transforms:decades="7.2247198959" >
           <data-type:parameter data-type:name="VL1-A" />
         </transforms:log>
         <transforms:log transforms:offset="1"  transforms:decades="7.2247198959" >
           <data-type:parameter data-type:name="VL2-A" />
         </transforms:log>
         <transforms:log transforms:offset="1"  transforms:decades="7.2247198959" >
           <data-type:parameter data-type:name="VL3-A" />
         </transforms:log>
         <transforms:log transforms:offset="1"  transforms:decades="7.2247198959" >
           <data-type:parameter data-type:name="VL4-A" />
         </transforms:log>
         <transforms:log transforms:offset="1"  transforms:decades="7.2247198959" >
           <data-type:parameter data-type:name="VL5-A" />
         </transforms:log>
         <transforms:log transforms:offset="1"  transforms:decades="7.2247198959" >
           <data-type:parameter data-type:name="VL6-A" />
         </transforms:log>
         <transforms:linear transforms:minRange="0"  transforms:maxRange="16777216"  gain="1" >
           <data-type:parameter data-type:name="Width" />
         </transforms:linear>
         <transforms:linear transforms:minRange="184281.7982605408"  transforms:maxRange="2819"  gain="0.5329930043" >
           <data-type:parameter data-type:name="Time" />
         </transforms:linear>
         <transforms:log transforms:offset="1"  transforms:decades="7.2247198959" >
           <data-type:parameter data-type:name="Comp-VL3-H" />
         </transforms:log>
         <transforms:log transforms:offset="1"  transforms:decades="7.2247198959" >
           <data-type:parameter data-type:name="Comp-VL1-H" />
         </transforms:log>
         <transforms:log transforms:offset="1"  transforms:decades="7.2247198959" >
           <data-type:parameter data-type:name="Comp-BL2-H" />
         </transforms:log>
         <transforms:log transforms:offset="1"  transforms:decades="7.2247198959" >
           <data-type:parameter data-type:name="Comp-RL1-H" />
         </transforms:log>
       </Transformations>
       <Keywords>
         <Keyword name="FJ_FCS_VERSION"  value="3" />
         <Keyword name="$OP"  value="Kathryn Lamming" />
         <Keyword name="$SMNO"  value="A01" />
         <Keyword name="$DATATYPE"  value="F" />
         <Keyword name="$MODE"  value="L" />
         <Keyword name="$BYTEORD"  value="4,3,2,1" />
         <Keyword name="$NEXTDATA"  value="0" />
         <Keyword name="$PAR"  value="32" />
         <Keyword name="$P1B"  value="32" />
         <Keyword name="$P2B"  value="32" />
         <Keyword name="$P3B"  value="32" />
         <Keyword name="$P4B"  value="32" />
         <Keyword name="$P5B"  value="32" />
         <Keyword name="$P6B"  value="32" />
         <Keyword name="$P7B"  value="32" />
         <Keyword name="$P8B"  value="32" />
         <Keyword name="$P9B"  value="32" />
         <Keyword name="$P10B"  value="32" />
         <Keyword name="$P11B"  value="32" />
         <Keyword name="$P12B"  value="32" />
         <Keyword name="$P13B"  value="32" />
         <Keyword name="$P14B"  value="32" />
         <Keyword name="$P15B"  value="32" />
         <Keyword name="$P16B"  value="32" />
         <Keyword name="$P17B"  value="32" />
         <Keyword name="$P18B"  value="32" />
         <Keyword name="$P19B"  value="32" />
         <Keyword name="$P20B"  value="32" />
         <Keyword name="$P21B"  value="32" />
         <Keyword name="$P22B"  value="32" />
         <Keyword name="$P23B"  value="32" />
         <Keyword name="$P24B"  value="32" />
         <Keyword name="$P25B"  value="32" />
         <Keyword name="$P26B"  value="32" />
         <Keyword name="$P27B"  value="32" />
         <Keyword name="$P28B"  value="32" />
         <Keyword name="$P29B"  value="32" />
         <Keyword name="$P30B"  value="32" />
         <Keyword name="$P31B"  value="32" />
         <Keyword name="$P32B"  value="32" />
         <Keyword name="$P1R"  value="16777216" />
         <Keyword name="$P2R"  value="16777216" />
         <Keyword name="$P3R"  value="16777216" />
         <Keyword name="$P4R"  value="16777216" />
         <Keyword name="$P5R"  value="16777216" />
         <Keyword name="$P6R"  value="16777216" />
         <Keyword name="$P7R"  value="16777216" />
         <Keyword name="$P8R"  value="16777216" />
         <Keyword name="$P9R"  value="16777216" />
         <Keyword name="$P10R"  value="16777216" />
         <Keyword name="$P11R"  value="16777216" />
         <Keyword name="$P12R"  value="16777216" />
         <Keyword name="$P13R"  value="16777216" />
         <Keyword name="$P14R"  value="16777216" />
         <Keyword name="$P15R"  value="16777216" />
         <Keyword name="$P16R"  value="16777216" />
         <Keyword name="$P17R"  value="16777216" />
         <Keyword name="$P18R"  value="16777216" />
         <Keyword name="$P19R"  value="16777216" />
         <Keyword name="$P20R"  value="16777216" />
         <Keyword name="$P21R"  value="16777216" />
         <Keyword name="$P22R"  value="16777216" />
         <Keyword name="$P23R"  value="16777216" />
         <Keyword name="$P24R"  value="16777216" />
         <Keyword name="$P25R"  value="16777216" />
         <Keyword name="$P26R"  value="16777216" />
         <Keyword name="$P27R"  value="16777216" />
         <Keyword name="$P28R"  value="16777216" />
         <Keyword name="$P29R"  value="16777216" />
         <Keyword name="$P30R"  value="16777216" />
         <Keyword name="$P31R"  value="16777216" />
         <Keyword name="$P32R"  value="16777216" />
         <Keyword name="$P1N"  value="FSC-H" />
         <Keyword name="$P2N"  value="SSC-H" />
         <Keyword name="$P3N"  value="BL1-H" />
         <Keyword name="$P4N"  value="BL2-H" />
         <Keyword name="$P5N"  value="BL3-H" />
         <Keyword name="$P6N"  value="BL4-H" />
         <Keyword name="$P7N"  value="BL5-H" />
         <Keyword name="$P8N"  value="RL1-H" />
         <Keyword name="$P9N"  value="RL2-H" />
         <Keyword name="$P10N"  value="VL1-H" />
         <Keyword name="$P11N"  value="VL2-H" />
         <Keyword name="$P12N"  value="VL3-H" />
         <Keyword name="$P13N"  value="VL4-H" />
         <Keyword name="$P14N"  value="VL5-H" />
         <Keyword name="$P15N"  value="VL6-H" />
         <Keyword name="$P16N"  value="FSC-A" />
         <Keyword name="$P17N"  value="SSC-A" />
         <Keyword name="$P18N"  value="BL1-A" />
         <Keyword name="$P19N"  value="BL2-A" />
         <Keyword name="$P20N"  value="BL3-A" />
         <Keyword name="$P21N"  value="BL4-A" />
         <Keyword name="$P22N"  value="BL5-A" />
         <Keyword name="$P23N"  value="RL1-A" />
         <Keyword name="$P24N"  value="RL2-A" />
         <Keyword name="$P25N"  value="VL1-A" />
         <Keyword name="$P26N"  value="VL2-A" />
         <Keyword name="$P27N"  value="VL3-A" />
         <Keyword name="$P28N"  value="VL4-A" />
         <Keyword name="$P29N"  value="VL5-A" />
         <Keyword name="$P30N"  value="VL6-A" />
         <Keyword name="$P31N"  value="Width" />
         <Keyword name="$P32N"  value="Time" />
         <Keyword name="$P1E"  value="0,0" />
         <Keyword name="$P2E"  value="0,0" />
         <Keyword name="$P3E"  value="0,0" />
         <Keyword name="$P4E"  value="0,0" />
         <Keyword name="$P5E"  value="0,0" />
         <Keyword name="$P6E"  value="0,0" />
         <Keyword name="$P7E"  value="0,0" />
         <Keyword name="$P8E"  value="0,0" />
         <Keyword name="$P9E"  value="0,0" />
         <Keyword name="$P10E"  value="0,0" />
         <Keyword name="$P11E"  value="0,0" />
         <Keyword name="$P12E"  value="0,0" />
         <Keyword name="$P13E"  value="0,0" />
         <Keyword name="$P14E"  value="0,0" />
         <Keyword name="$P15E"  value="0,0" />
         <Keyword name="$P16E"  value="0,0" />
         <Keyword name="$P17E"  value="0,0" />
         <Keyword name="$P18E"  value="0,0" />
         <Keyword name="$P19E"  value="0,0" />
         <Keyword name="$P20E"  value="0,0" />
         <Keyword name="$P21E"  value="0,0" />
         <Keyword name="$P22E"  value="0,0" />
         <Keyword name="$P23E"  value="0,0" />
         <Keyword name="$P24E"  value="0,0" />
         <Keyword name="$P25E"  value="0,0" />
         <Keyword name="$P26E"  value="0,0" />
         <Keyword name="$P27E"  value="0,0" />
         <Keyword name="$P28E"  value="0,0" />
         <Keyword name="$P29E"  value="0,0" />
         <Keyword name="$P30E"  value="0,0" />
         <Keyword name="$P31E"  value="0,0" />
         <Keyword name="$P32E"  value="0,0" />
         <Keyword name="$P1S"  value="FSC-H" />
         <Keyword name="$P2S"  value="SSC-H" />
         <Keyword name="$P3S"  value="BL1-H" />
         <Keyword name="$P4S"  value="CD25-H (BL2-H)" />
         <Keyword name="$P5S"  value="BL3-H" />
         <Keyword name="$P6S"  value="HLA A2-H (BL4-H)" />
         <Keyword name="$P7S"  value="BL5-H" />
         <Keyword name="$P8S"  value="CD69-H (RL1-H)" />
         <Keyword name="$P9S"  value="RL2-H" />
         <Keyword name="$P10S"  value="CD3-H (VL1-H)" />
         <Keyword name="$P11S"  value="VL2-H" />
         <Keyword name="$P12S"  value="L_D-H (VL3-H)" />
         <Keyword name="$P13S"  value="VL4-H" />
         <Keyword name="$P14S"  value="VL5-H" />
         <Keyword name="$P15S"  value="VL6-H" />
         <Keyword name="$P16S"  value="FSC-A" />
         <Keyword name="$P17S"  value="SSC-A" />
         <Keyword name="$P18S"  value="BL1-A" />
         <Keyword name="$P19S"  value="CD25-A (BL2-A)" />
         <Keyword name="$P20S"  value="BL3-A" />
         <Keyword name="$P21S"  value="HLA A2-A (BL4-A)" />
         <Keyword name="$P22S"  value="BL5-A" />
         <Keyword name="$P23S"  value="CD69-A (RL1-A)" />
         <Keyword name="$P24S"  value="RL2-A" />
         <Keyword name="$P25S"  value="CD3-A (VL1-A)" />
         <Keyword name="$P26S"  value="VL2-A" />
         <Keyword name="$P27S"  value="L_D-A (VL3-A)" />
         <Keyword name="$P28S"  value="VL4-A" />
         <Keyword name="$P29S"  value="VL5-A" />
         <Keyword name="$P30S"  value="VL6-A" />
         <Keyword name="$P31S"  value="Width" />
         <Keyword name="$P32S"  value="Time" />
         <Keyword name="$TOT"  value="77139" />
         <Keyword name="$DATE"  value="11-JAN-2022" />
         <Keyword name="$CYT"  value="IntelliCyt iQue3" />
         <Keyword name="$SPILLOVER"  value="4,12,10,4,8,1.000000,0.000376,0.007239,0.000085,0.037005,1.000000,0.000266,0.000266,0.138873,0.000132,1.000000,0.000120,0.000141,0.000111,0.000044,1.000000" />
         <Keyword name="$TIMESTEP"  value="0.005" />
         <Keyword name="$PROJ"  value="iQue3" />
         <Keyword name="$BTIM"  value="12:29:27" />
         <Keyword name="$ETIM"  value="13:16:26" />
         <Keyword name="$BEGINSTEXT"  value="0000000058" />
         <Keyword name="$ENDSTEXT"  value="0000011362" />
         <Keyword name="$ENDDATA"  value="0009879394" />
         <Keyword name="$BEGINDATA"  value="0000005603" />
         <Keyword name="$BEGINANALYSIS"  value="0" />
         <Keyword name="$ENDANALYSIS"  value="0" />
         <Keyword name="$FIL"  value="IntelliCyt_iQue3.fcs" />
         <Keyword name="IC$ProductName"  value="iQue Forecyt" />
         <Keyword name="IC$ProductVersion"  value="9.0.7822" />
         <Keyword name="IC$SerialNumber"  value="59-1-1509-1021-4" />
         <Keyword name="IC$SystemID"  value="78D00421AA03" />
         <Keyword name="IC$LaserConfiguration"  value="RedBlueViolet" />
         <Keyword name="IC$DetectorType"  value="iQue PLUS" />
         <Keyword name="IC$CalibrationSummary"  value="CONTROLLER OS: Microsoft Windows NT 6.1.7601 Service Pack 1, CONTROLLER ARCH: 32bit, CONTROLLER .NET VERSION: 4.0.30319.17929, CYTOMETER MODEL: 3000VBR, CYTOMETER SERIAL: 601150910205, CYTOMETER SYSTEM FIRMWARE: V1.1, CYTOMETER WEIGHT STATION FIRMWARE: V1.1, CYTOMETER DATE: 2015-09-28, CYTOMETER FLUIDICS WORKTIME: 18 hours, CYTOMETER PMT: PMT1 530__30 (BL1,VL2) voltage is .6120, PMT2 572__28 (BL2,VL3) voltage is .5040, PMT3 675__30 (BL4,RL1,VL5) voltage is .6650, PMT4 780__60 (BL5,RL2,VL6) voltage is .6970, PMT5 445__45 (VL1) voltage is .4260, PMT6 615__24 (BL3,VL4) voltage is .6480, CYTOMETER LASER: 405nm=50mW, 488nm=20mW, 640nm=40mW, SAMPLER: GX 271 v2.3.0.1 Port COM3 ID 20, PUMP: Ismatec REGLO DIGITAL 301 212(Port COM1), SHAKER: BioShake 3000 elm (Port COM2), PLATERAIL: iQue3 Rail(Port COM5), CONTACT SENSOR: IntelliCyt Contact Sensing Probe, PUMP LOCATION: Right, HAS SHAKER: True, Z-HIGH: 250.000, Z-HIGH NOT YET CALIBRATED, Z-LOW: 210.693, Z-LOW LAST CALIBRATED: 06-25-2021 12:14:24 PM, DECK HEIGHT TEST POINT X: 3.350, DECK HEIGHT TEST POINT Y: 104.100, AUTOMATION ENABLED, PROTOCOL: TCP, PORT: 50012, 96 WELL PLATE COORDINATES, A1 X: 20.650, A1 Y: 111.650, A12 X: 120.100, A12 Y: 111.950, H1 X: 20.800, H1 Y: 48.600, H12 X: 120.200, H12 Y: 48.550, LAST CALIBRATED: 02-10-2021 12:57:58 PM, RINSE STATION Buffer, X: 42.600, Y: 4.600, Z-LOW: -9.247, LAST CALIBRATED: 02-10-2021 12:59:00 PM, RINSE STATION Clean, X: 104.650, Y: 4.700, Z-LOW: -14.460, LAST CALIBRATED: 02-10-2021 1:00:02 PM, RINSE STATION Flush, X: 91.300, Y: 4.750, Z-LOW: -14.452, LAST CALIBRATED: 02-10-2021 12:59:34 PM, RINSE STATION Markers, X: 70.150, Y: 4.650, Z-LOW: -9.421, LAST CALIBRATED: 02-10-2021 12:59:20 PM, RINSE STATION Tube, X: 4.500, Y: 16.600, Z-LOW: -16.184, LAST CALIBRATED: 02-10-2021 1:00:45 PM, RINSE STATION Water, X: 124.950, Y: 4.700, Z-LOW: -9.207, LAST CALIBRATED: 02-10-2021 1:00:19 PM, PLATE MODEL Nunclon Delta Surface 96-U #163320, MANUFACTURER Nunc, PLATE TYPE 96 Well, SAMPLE HEIGHT 0.500, X OFFSET -0.450, Y OFFSET 0, POINT 0: 4.588, POINT 4: 4.620, POINT 8: 4.564, POINT 11: 4.477, POINT 48: 5.088, POINT 52: 5.104, POINT 56: 5.017, POINT 59: 4.921, POINT 84: 5.199, POINT 88: 5.231, POINT 92: 5.120, POINT 95: 4.914, LAST MAPPED: 06-08-2017 2:16:33 PM, " />
         <Keyword name="IC$Protocol"  value="Automatic Prime: 60 secs (Cycle), Pre-plate Shake: 15 secs at 2400 rpm, Sample Order: I Mode (Column by Column), Sip Time: 0:30.0, Additional Up Time: 1.0, X Offset: -0.45, Y Offset: 0.00, Sample Height: 0.50, Pump: 29 rpm, Plate Model: Nunclon Delta Surface 96-U #163320, Shake 4 secs at 2400 rpm after every 12 wells, (Rinse in Buffer while shaking), Clear sample duration: 30 secs, Post-plate Clean,    Flush for 30 secs,    Clean for 30 secs,    Water for 60 secs, Threshold: FSC-H [ 100000, " />
         <Keyword name="IC$ExportProductName"  value="iQue Forecyt" />
         <Keyword name="IC$ExportProductVersion"  value="9.0.7822" />
         <Keyword name="IC$WellID"  value="E07" />
         <Keyword name="IC$Well NotesIC$Well Type"  value="Sample" />
         <Keyword name="IC$Standards"  value="Empty" />
         <Keyword name="IC$Compensation"  value="Empty" />
         <Keyword name="$P33N"  value="Comp-VL3-H" />
         <Keyword name="$P33S"  value="L_D-H (VL3-H)" />
         <Keyword name="$P33R"  value="16777215" />
         <Keyword name="$P34N"  value="Comp-VL1-H" />
         <Keyword name="$P34S"  value="CD3-H (VL1-H)" />
         <Keyword name="$P34R"  value="16777215" />
         <Keyword name="$P35N"  value="Comp-BL2-H" />
         <Keyword name="$P35S"  value="CD25-H (BL2-H)" />
         <Keyword name="$P35R"  value="16777215" />
         <Keyword name="$P36N"  value="Comp-RL1-H" />
         <Keyword name="$P36S"  value="CD69-H (RL1-H)" />
         <Keyword name="$P36R"  value="16777215" />
         <Keyword name="Well A1"  value="" />
       </Keywords>
       <SampleNode name="IntelliCyt_iQue3.fcs"  annotation=""  owningGroup=""  expanded="1"  sortPriority="10"  count="77139"  sampleID="46" >
         <Graph smoothing="0"  backColor="#ffffff"  foreColor="#000000"  type="Pseudocolor"  fast="1" >
           <Axis dimension="x"  name="FSC-H"  label=""  auto="auto" />
           <Axis dimension="y"  name="SSC-H"  label=""  auto="auto" />
           <GraphSettings level="5%"  smoothingHighResolution="1"  contourHighResolution="1"  histogramSmoothingCount="0"  graphResolution="256"  showOutliers="0"  drawLargeDots="0"  dotsToDraw="8000"  tint="le.chartfill.tinted.40"  lineWeight="le.lineweight.normal"  lineStyle="le.linestyle.solid" />
           <GraphEnvironment showGrid="0"  showAxes="tnlTNL"  showGates="1"  showFreqOnPlots="1"  showGateNameOnPlots="1"  showMedians="0"  showUncomped="0"  addEventParam="0"  lastYAxisName="" >
             <TextTraits font="SansSerif"  size="11"  name="Labels"  style="plain"  color="#000000"  background="#00ffffff"  just="left" />
             <TextTraits font="SansSerif"  size="11"  name="LayoutGates"  style="plain"  color="#000000"  background="#00ffffff"  just="left" />
             <TextTraits font="SansSerif"  size="9"  name="Numbers"  style="plain"  color="#000000"  background="#00ffffff"  just="left" />
             <TextTraits font="SansSerif"  size="9"  name="Legend"  style="plain"  color="#000000"  background="#00ffffff"  just="left" />
             <WindowPosition x="0"  y="0"  width="0"  height="0"  displayed="0"  panelState="" />
           </GraphEnvironment>
         </Graph>
         <Subpopulations>
           <Population name="Lymphocytes"  annotation=""  owningGroup="NCOMMS-21-35973C Figure S8"  expanded="1"  sortPriority="10"  count="38675" >
             <Graph smoothing="0"  backColor="#ffffff"  foreColor="#000000"  heatMapStatParameter="Comp-VL3-H"  type="Pseudocolor"  fast="1" >
               <Axis dimension="x"  name="FSC-A"  label=""  auto="auto" />
               <Axis dimension="y"  name="FSC-H"  label=""  auto="auto" />
               <GraphSettings level="5%"  smoothingHighResolution="1"  contourHighResolution="1"  histogramSmoothingCount="0"  graphResolution="256"  showOutliers="0"  drawLargeDots="0"  dotsToDraw="8000"  tint="le.chartfill.tinted.40"  lineWeight="le.lineweight.normal"  lineStyle="le.linestyle.solid" />
               <GraphEnvironment showGrid="0"  showAxes="tnlTNL"  showGates="1"  showFreqOnPlots="1"  showGateNameOnPlots="1"  showMedians="0"  showUncomped="0"  addEventParam="0"  lastYAxisName="" >
                 <TextTraits font="SansSerif"  size="11"  name="Labels"  style="plain"  color="#000000"  background="#00ffffff"  just="left" />
                 <TextTraits font="SansSerif"  size="11"  name="LayoutGates"  style="plain"  color="#000000"  background="#00ffffff"  just="left" />
                 <TextTraits font="SansSerif"  size="9"  name="Numbers"  style="plain"  color="#000000"  background="#00ffffff"  just="left" />
                 <TextTraits font="SansSerif"  size="9"  name="Legend"  style="plain"  color="#000000"  background="#00ffffff"  just="left" />
                 <WindowPosition x="426"  y="13"  width="477"  height="582"  displayed="1"  panelState="---" />
               </GraphEnvironment>
             </Graph>
             <Gate gating:id="ID2077718170" >
               <gating:PolygonGate eventsInside="1"  annoOffsetX="0"  annoOffsetY="0"  tint="#000000"  isTinted="0"  lineWeight="Normal"  userDefined="1"  quadId="-1"  gateResolution="256" >
                 <gating:dimension>
                   <data-type:fcs-dimension data-type:name="FSC-A" />
                 </gating:dimension>
                 <gating:dimension>
                   <data-type:fcs-dimension data-type:name="SSC-A" />
                 </gating:dimension>
                 <gating:vertex>
                   <gating:coordinate data-type:value="424615.3846153846" />
                   <gating:coordinate data-type:value="46296.2962962963" />
                 </gating:vertex>
                 <gating:vertex>
                   <gating:coordinate data-type:value="406153.8461538461" />
                   <gating:coordinate data-type:value="175925.9259259259" />
                 </gating:vertex>
                 <gating:vertex>
                   <gating:coordinate data-type:value="1006153.8461538461" />
                   <gating:coordinate data-type:value="796296.2962962963" />
                 </gating:vertex>
                 <gating:vertex>
                   <gating:coordinate data-type:value="1393846.1538461538" />
                   <gating:coordinate data-type:value="870370.3703703703" />
                 </gating:vertex>
                 <gating:vertex>
                   <gating:coordinate data-type:value="1790769.2307692308" />
                   <gating:coordinate data-type:value="777777.7777777778" />
                 </gating:vertex>
                 <gating:vertex>
                   <gating:coordinate data-type:value="1901538.4615384615" />
                   <gating:coordinate data-type:value="518518.5185185185" />
                 </gating:vertex>
                 <gating:vertex>
                   <gating:coordinate data-type:value="1735384.6153846155" />
                   <gating:coordinate data-type:value="175925.9259259259" />
                 </gating:vertex>
                 <gating:vertex>
                   <gating:coordinate data-type:value="636923.0769230769" />
                   <gating:coordinate data-type:value="46296.2962962963" />
                 </gating:vertex>
               </gating:PolygonGate>
             </Gate>
             <Subpopulations>
               <Population name="Single Cells"  annotation=""  owningGroup="NCOMMS-21-35973C Figure S8"  expanded="1"  sortPriority="10"  count="37300" >
                 <Graph smoothing="0"  backColor="#ffffff"  foreColor="#000000"  heatMapStatParameter="Comp-VL3-H"  type="Pseudocolor"  fast="1" >
                   <Axis dimension="x"  name="FSC-A"  label=""  auto="auto" />
                   <Axis dimension="y"  name="VL3-A"  label=""  auto="auto" />
                   <GraphSettings level="5%"  smoothingHighResolution="1"  contourHighResolution="1"  histogramSmoothingCount="0"  graphResolution="256"  showOutliers="0"  drawLargeDots="0"  dotsToDraw="8000"  tint="le.chartfill.tinted.40"  lineWeight="le.lineweight.normal"  lineStyle="le.linestyle.solid" />
                   <GraphEnvironment showGrid="0"  showAxes="tnlTNL"  showGates="1"  showFreqOnPlots="1"  showGateNameOnPlots="1"  showMedians="0"  showUncomped="0"  addEventParam="0"  lastYAxisName="" >
                     <TextTraits font="SansSerif"  size="11"  name="Labels"  style="plain"  color="#000000"  background="#00ffffff"  just="left" />
                     <TextTraits font="SansSerif"  size="11"  name="LayoutGates"  style="plain"  color="#000000"  background="#00ffffff"  just="left" />
                     <TextTraits font="SansSerif"  size="9"  name="Numbers"  style="plain"  color="#000000"  background="#00ffffff"  just="left" />
                     <TextTraits font="SansSerif"  size="9"  name="Legend"  style="plain"  color="#000000"  background="#00ffffff"  just="left" />
                     <WindowPosition x="760"  y="6"  width="477"  height="582"  displayed="1"  panelState="---" />
                   </GraphEnvironment>
                 </Graph>
                 <Gate gating:id="ID617953780"  gating:parent_id="ID2077718170" >
                   <gating:PolygonGate eventsInside="1"  annoOffsetX="-42"  annoOffsetY="-49"  tint="#000000"  isTinted="0"  lineWeight="Normal"  userDefined="1"  quadId="-1"  gateResolution="256" >
                     <gating:dimension>
                       <data-type:fcs-dimension data-type:name="FSC-A" />
                     </gating:dimension>
                     <gating:dimension>
                       <data-type:fcs-dimension data-type:name="FSC-H" />
                     </gating:dimension>
                     <gating:vertex>
                       <gating:coordinate data-type:value="184615.3846153846" />
                       <gating:coordinate data-type:value="995370.3703703703" />
                     </gating:vertex>
                     <gating:vertex>
                       <gating:coordinate data-type:value="267692.3076923077" />
                       <gating:coordinate data-type:value="347222.2222222222" />
                     </gating:vertex>
                     <gating:vertex>
                       <gating:coordinate data-type:value="2316923.076923077" />
                       <gating:coordinate data-type:value="3611111.111111111" />
                     </gating:vertex>
                     <gating:vertex>
                       <gating:coordinate data-type:value="2086153.8461538462" />
                       <gating:coordinate data-type:value="4212962.962962963" />
                     </gating:vertex>
                   </gating:PolygonGate>
                 </Gate>
                 <Subpopulations>
                   <Population name="Alive cells"  annotation=""  owningGroup="NCOMMS-21-35973C Figure S8"  expanded="1"  sortPriority="10"  count="36235" >
                     <Graph smoothing="0"  backColor="#ffffff"  foreColor="#000000"  heatMapStatParameter="Comp-VL3-H"  type="Pseudocolor"  fast="1" >
                       <Axis dimension="x"  name="VL1-A"  label=""  auto="auto" />
                       <Axis dimension="y"  name="BL4-A"  label=""  auto="auto" />
                       <GraphSettings level="5%"  smoothingHighResolution="1"  contourHighResolution="1"  histogramSmoothingCount="0"  graphResolution="256"  showOutliers="0"  drawLargeDots="0"  dotsToDraw="8000"  tint="le.chartfill.tinted.40"  lineWeight="le.lineweight.normal"  lineStyle="le.linestyle.solid" />
                       <GraphEnvironment showGrid="0"  showAxes="tnlTNL"  showGates="1"  showFreqOnPlots="1"  showGateNameOnPlots="1"  showMedians="0"  showUncomped="0"  addEventParam="0"  lastYAxisName="" >
                         <TextTraits font="SansSerif"  size="11"  name="Labels"  style="plain"  color="#000000"  background="#00ffffff"  just="left" />
                         <TextTraits font="SansSerif"  size="11"  name="LayoutGates"  style="plain"  color="#000000"  background="#00ffffff"  just="left" />
                         <TextTraits font="SansSerif"  size="9"  name="Numbers"  style="plain"  color="#000000"  background="#00ffffff"  just="left" />
                         <TextTraits font="SansSerif"  size="9"  name="Legend"  style="plain"  color="#000000"  background="#00ffffff"  just="left" />
                         <WindowPosition x="1114"  y="7"  width="477"  height="582"  displayed="1"  panelState="---" />
                       </GraphEnvironment>
                     </Graph>
                     <Gate gating:id="ID1255644361"  gating:parent_id="ID617953780" >
                       <gating:PolygonGate eventsInside="1"  annoOffsetX="0"  annoOffsetY="0"  tint="#000000"  isTinted="0"  lineWeight="Normal"  userDefined="1"  quadId="-1"  gateResolution="256" >
                         <gating:dimension>
                           <data-type:fcs-dimension data-type:name="FSC-A" />
                         </gating:dimension>
                         <gating:dimension>
                           <data-type:fcs-dimension data-type:name="VL3-A" />
                         </gating:dimension>
                         <gating:vertex>
                           <gating:coordinate data-type:value="304615.3846153846" />
                           <gating:coordinate data-type:value="56180.3416572358" />
                         </gating:vertex>
                         <gating:vertex>
                           <gating:coordinate data-type:value="1864615.3846153845" />
                           <gating:coordinate data-type:value="178361.4668922443" />
                         </gating:vertex>
                         <gating:vertex>
                           <gating:coordinate data-type:value="1901538.4615384615" />
                           <gating:coordinate data-type:value="7022.5427072263" />
                         </gating:vertex>
                         <gating:vertex>
                           <gating:coordinate data-type:value="304615.3846153846" />
                           <gating:coordinate data-type:value="43.5452800048" />
                         </gating:vertex>
                       </gating:PolygonGate>
                     </Gate>
                     <Subpopulations>
                       <Population name="T cells"  annotation=""  owningGroup="NCOMMS-21-35973C Figure S8"  expanded="1"  sortPriority="10"  count="1577" >
                         <Graph smoothing="0"  backColor="#ffffff"  foreColor="#000000"  heatMapStatParameter="Comp-VL3-H"  type="DotPlot"  fast="1" >
                           <Axis dimension="x"  name="BL2-A"  label=""  auto="auto" />
                           <Axis dimension="y"  name="RL1-A"  label=""  auto="auto" />
                           <GraphSettings level="5%"  smoothingHighResolution="1"  contourHighResolution="1"  histogramSmoothingCount="0"  graphResolution="256"  showOutliers="0"  drawLargeDots="0"  dotsToDraw="8000"  tint="le.chartfill.tinted.40"  lineWeight="le.lineweight.normal"  lineStyle="le.linestyle.solid" />
                           <GraphEnvironment showGrid="0"  showAxes="tnlTNL"  showGates="1"  showFreqOnPlots="1"  showGateNameOnPlots="1"  showMedians="0"  showUncomped="0"  addEventParam="0"  lastYAxisName="" >
                             <TextTraits font="SansSerif"  size="11"  name="Labels"  style="plain"  color="#000000"  background="#00ffffff"  just="left" />
                             <TextTraits font="SansSerif"  size="11"  name="LayoutGates"  style="plain"  color="#000000"  background="#00ffffff"  just="left" />
                             <TextTraits font="SansSerif"  size="9"  name="Numbers"  style="plain"  color="#000000"  background="#00ffffff"  just="left" />
                             <TextTraits font="SansSerif"  size="9"  name="Legend"  style="plain"  color="#000000"  background="#00ffffff"  just="left" />
                             <WindowPosition x="1114"  y="7"  width="477"  height="696"  displayed="1"  panelState="+--" />
                           </GraphEnvironment>
                         </Graph>
                         <Gate gating:id="ID265622359"  gating:parent_id="ID1255644361" >
                           <gating:RectangleGate eventsInside="1"  annoOffsetX="0"  annoOffsetY="0"  tint="#000000"  isTinted="0"  lineWeight="Normal"  userDefined="1"  percentX="0"  percentY="0" >
                             <gating:dimension gating:min="13638.379508990494"  gating:max="1366011.748889603" >
                               <data-type:fcs-dimension data-type:name="VL1-A" />
                             </gating:dimension>
                             <gating:dimension gating:min="439814.81481481483"  gating:max="3726851.8518518517" >
                               <data-type:fcs-dimension data-type:name="FSC-H" />
                             </gating:dimension>
                           </gating:RectangleGate>
                         </Gate>
                         <Subpopulations>
                           <Population name="Q1: CD25-A (BL2-A)- , CD69-A (RL1-A)+"  annotation=""  owningGroup="NCOMMS-21-35973C Figure S8"  expanded="1"  sortPriority="10"  count="19" >
                             <Graph smoothing="0"  backColor="#ffffff"  foreColor="#000000"  heatMapStatParameter="Comp-VL3-H"  type="Pseudocolor"  fast="1" >
                               <Axis dimension="x"  name="BL2-A"  label=""  auto="auto" />
                               <Axis dimension="y"  name="RL1-A"  label=""  auto="auto" />
                               <GraphSettings level="5%"  smoothingHighResolution="1"  contourHighResolution="1"  histogramSmoothingCount="0"  graphResolution="256"  showOutliers="0"  drawLargeDots="0"  dotsToDraw="8000"  tint="le.chartfill.tinted.40"  lineWeight="le.lineweight.normal"  lineStyle="le.linestyle.solid" />
                               <GraphEnvironment showGrid="0"  showAxes="tnlTNL"  showGates="1"  showFreqOnPlots="1"  showGateNameOnPlots="1"  showMedians="0"  showUncomped="0"  addEventParam="0"  lastYAxisName="" >
                                 <TextTraits font="SansSerif"  size="11"  name="Labels"  style="plain"  color="#000000"  background="#00ffffff"  just="left" />
                                 <TextTraits font="SansSerif"  size="11"  name="LayoutGates"  style="plain"  color="#000000"  background="#00ffffff"  just="left" />
                                 <TextTraits font="SansSerif"  size="9"  name="Numbers"  style="plain"  color="#000000"  background="#00ffffff"  just="left" />
                                 <TextTraits font="SansSerif"  size="9"  name="Legend"  style="plain"  color="#000000"  background="#00ffffff"  just="left" />
                                 <WindowPosition x="1114"  y="7"  width="477"  height="582"  displayed="1"  panelState="---" />
                               </GraphEnvironment>
                             </Graph>
                             <Gate gating:id="ID199923442"  gating:parent_id="ID265622359" >
                               <gating:RectangleGate eventsInside="1"  annoOffsetX="0"  annoOffsetY="0"  tint="#000000"  isTinted="0"  lineWeight="Normal"  userDefined="1"  percentX="0"  percentY="0" >
                                 <gating:dimension gating:max="21618.817609041336" >
                                   <data-type:fcs-dimension data-type:name="BL2-A" />
                                 </gating:dimension>
                                 <gating:dimension gating:min="165140.37184205823" >
                                   <data-type:fcs-dimension data-type:name="RL1-A" />
                                 </gating:dimension>
                               </gating:RectangleGate>
                             </Gate>
                           </Population>
                           <Population name="Q2: CD25-A (BL2-A)+ , CD69-A (RL1-A)+"  annotation=""  owningGroup="NCOMMS-21-35973C Figure S8"  expanded="1"  sortPriority="10"  count="7" >
                             <Graph smoothing="0"  backColor="#ffffff"  foreColor="#000000"  heatMapStatParameter="Comp-VL3-H"  type="Pseudocolor"  fast="1" >
                               <Axis dimension="x"  name="BL2-A"  label=""  auto="auto" />
                               <Axis dimension="y"  name="RL1-A"  label=""  auto="auto" />
                               <GraphSettings level="5%"  smoothingHighResolution="1"  contourHighResolution="1"  histogramSmoothingCount="0"  graphResolution="256"  showOutliers="0"  drawLargeDots="0"  dotsToDraw="8000"  tint="le.chartfill.tinted.40"  lineWeight="le.lineweight.normal"  lineStyle="le.linestyle.solid" />
                               <GraphEnvironment showGrid="0"  showAxes="tnlTNL"  showGates="1"  showFreqOnPlots="1"  showGateNameOnPlots="1"  showMedians="0"  showUncomped="0"  addEventParam="0"  lastYAxisName="" >
                                 <TextTraits font="SansSerif"  size="11"  name="Labels"  style="plain"  color="#000000"  background="#00ffffff"  just="left" />
                                 <TextTraits font="SansSerif"  size="11"  name="LayoutGates"  style="plain"  color="#000000"  background="#00ffffff"  just="left" />
                                 <TextTraits font="SansSerif"  size="9"  name="Numbers"  style="plain"  color="#000000"  background="#00ffffff"  just="left" />
                                 <TextTraits font="SansSerif"  size="9"  name="Legend"  style="plain"  color="#000000"  background="#00ffffff"  just="left" />
                                 <WindowPosition x="1114"  y="7"  width="477"  height="582"  displayed="1"  panelState="---" />
                               </GraphEnvironment>
                             </Graph>
                             <Gate gating:id="ID1909410231"  gating:parent_id="ID265622359" >
                               <gating:RectangleGate eventsInside="1"  annoOffsetX="0"  annoOffsetY="0"  tint="#000000"  isTinted="0"  lineWeight="Normal"  userDefined="1"  percentX="0"  percentY="0" >
                                 <gating:dimension gating:min="21618.817609041336" >
                                   <data-type:fcs-dimension data-type:name="BL2-A" />
                                 </gating:dimension>
                                 <gating:dimension gating:min="165140.37184205823" >
                                   <data-type:fcs-dimension data-type:name="RL1-A" />
                                 </gating:dimension>
                               </gating:RectangleGate>
                             </Gate>
                           </Population>
                           <Population name="Q3: CD25-A (BL2-A)+ , CD69-A (RL1-A)-"  annotation=""  owningGroup="NCOMMS-21-35973C Figure S8"  expanded="1"  sortPriority="10"  count="60" >
                             <Graph smoothing="0"  backColor="#ffffff"  foreColor="#000000"  heatMapStatParameter="Comp-VL3-H"  type="Pseudocolor"  fast="1" >
                               <Axis dimension="x"  name="BL2-A"  label=""  auto="auto" />
                               <Axis dimension="y"  name="RL1-A"  label=""  auto="auto" />
                               <GraphSettings level="5%"  smoothingHighResolution="1"  contourHighResolution="1"  histogramSmoothingCount="0"  graphResolution="256"  showOutliers="0"  drawLargeDots="0"  dotsToDraw="8000"  tint="le.chartfill.tinted.40"  lineWeight="le.lineweight.normal"  lineStyle="le.linestyle.solid" />
                               <GraphEnvironment showGrid="0"  showAxes="tnlTNL"  showGates="1"  showFreqOnPlots="1"  showGateNameOnPlots="1"  showMedians="0"  showUncomped="0"  addEventParam="0"  lastYAxisName="" >
                                 <TextTraits font="SansSerif"  size="11"  name="Labels"  style="plain"  color="#000000"  background="#00ffffff"  just="left" />
                                 <TextTraits font="SansSerif"  size="11"  name="LayoutGates"  style="plain"  color="#000000"  background="#00ffffff"  just="left" />
                                 <TextTraits font="SansSerif"  size="9"  name="Numbers"  style="plain"  color="#000000"  background="#00ffffff"  just="left" />
                                 <TextTraits font="SansSerif"  size="9"  name="Legend"  style="plain"  color="#000000"  background="#00ffffff"  just="left" />
                                 <WindowPosition x="1114"  y="7"  width="477"  height="582"  displayed="1"  panelState="---" />
                               </GraphEnvironment>
                             </Graph>
                             <Gate gating:id="ID1344869857"  gating:parent_id="ID265622359" >
                               <gating:RectangleGate eventsInside="1"  annoOffsetX="0"  annoOffsetY="0"  tint="#000000"  isTinted="0"  lineWeight="Normal"  userDefined="1"  percentX="0"  percentY="0" >
                                 <gating:dimension gating:min="21618.817609041336" >
                                   <data-type:fcs-dimension data-type:name="BL2-A" />
                                 </gating:dimension>
                                 <gating:dimension gating:max="165140.37184205823" >
                                   <data-type:fcs-dimension data-type:name="RL1-A" />
                                 </gating:dimension>
                               </gating:RectangleGate>
                             </Gate>
                           </Population>
                           <Population name="Q4: CD25-A (BL2-A)- , CD69-A (RL1-A)-"  annotation=""  owningGroup="NCOMMS-21-35973C Figure S8"  expanded="1"  sortPriority="10"  count="1491" >
                             <Graph smoothing="0"  backColor="#ffffff"  foreColor="#000000"  heatMapStatParameter="Comp-VL3-H"  type="Pseudocolor"  fast="1" >
                               <Axis dimension="x"  name="BL2-A"  label=""  auto="auto" />
                               <Axis dimension="y"  name="RL1-A"  label=""  auto="auto" />
                               <GraphSettings level="5%"  smoothingHighResolution="1"  contourHighResolution="1"  histogramSmoothingCount="0"  graphResolution="256"  showOutliers="0"  drawLargeDots="0"  dotsToDraw="8000"  tint="le.chartfill.tinted.40"  lineWeight="le.lineweight.normal"  lineStyle="le.linestyle.solid" />
                               <GraphEnvironment showGrid="0"  showAxes="tnlTNL"  showGates="1"  showFreqOnPlots="1"  showGateNameOnPlots="1"  showMedians="0"  showUncomped="0"  addEventParam="0"  lastYAxisName="" >
                                 <TextTraits font="SansSerif"  size="11"  name="Labels"  style="plain"  color="#000000"  background="#00ffffff"  just="left" />
                                 <TextTraits font="SansSerif"  size="11"  name="LayoutGates"  style="plain"  color="#000000"  background="#00ffffff"  just="left" />
                                 <TextTraits font="SansSerif"  size="9"  name="Numbers"  style="plain"  color="#000000"  background="#00ffffff"  just="left" />
                                 <TextTraits font="SansSerif"  size="9"  name="Legend"  style="plain"  color="#000000"  background="#00ffffff"  just="left" />
                                 <WindowPosition x="1114"  y="7"  width="477"  height="582"  displayed="1"  panelState="---" />
                               </GraphEnvironment>
                             </Graph>
                             <Gate gating:id="ID733998222"  gating:parent_id="ID265622359" >
                               <gating:RectangleGate eventsInside="1"  annoOffsetX="0"  annoOffsetY="0"  tint="#000000"  isTinted="0"  lineWeight="Normal"  userDefined="1"  percentX="0"  percentY="0" >
                                 <gating:dimension gating:max="21618.817609041336" >
                                   <data-type:fcs-dimension data-type:name="BL2-A" />
                                 </gating:dimension>
                                 <gating:dimension gating:max="165140.37184205823" >
                                   <data-type:fcs-dimension data-type:name="RL1-A" />
                                 </gating:dimension>
                               </gating:RectangleGate>
                             </Gate>
                           </Population>
                         </Subpopulations>
                       </Population>
                     </Subpopulations>
                   </Population>
                 </Subpopulations>
               </Population>
             </Subpopulations>
           </Population>
         </Subpopulations>
       </SampleNode>
     </Sample>
   </SampleList>
   <TableEditor title="FlowJo Tables: Flowjo analysis LIL04RBA228_ES.wsp"  current="Table" >
     <Table name="Table"  outputFile="file:/C:/Users/kathryn.lamming/Documents/Table"  color="#00ffffff"  isBatch="0"  quickclose="0"  destination="toDisplay"  outputFormat="fj.document.type.table"  autoColumnName="" >
       <PrintLayout flipPattern0="0"  rows="1"  columns="1"  padding="36"  header=""  footer=""  headerActive="0"  footerActive="0"  scalingMode="fj.print.scale.none"  scaling="1"  orientation="1"  width="595.2744"  height="841.8888"  imageableX="72"  imageableY="72"  imageableWidth="451.2744"  imageableHeight="697.8888" />
       <PageSection sectionName="header" >&lt;table width=&quot;100%&quot;&gt;&lt;tr&gt;&lt;td align=&quot;left&quot; valign=&quot;top&quot;&gt;&amp;NBSP&amp;NBSP&amp;NBSP&amp;NBSP&lt;IMG SRC=&quot;file:/C:/Program%20Files/FlowJo%2010.7.1/images/fj_icon.png&quot;&gt;&lt;/IMG&gt;&lt;br/&gt;FlowJo, LLC&lt;/td&gt;&lt;td align=&quot;right&quot; valign=&quot;top&quot;&gt;Page &lt;PageNumber/&gt;&lt;/td&gt;&lt;/tr&gt;&lt;/table&gt;</PageSection>
       <PageSection sectionName="footer" >&lt;table width=&quot;100%&quot;&gt;&lt;tr&gt;&lt;td align=&quot;left&quot;  valign=&quot;bottom&quot;&gt;&lt;LongDate/&gt;&lt;/td&gt;&lt;td align=&quot;right&quot; valign=&quot;bottom&quot;&gt;&lt;Version/&gt;&lt;/td&gt;&lt;/tr&gt;&lt;/table&gt;</PageSection>
       <Iteration iterationType="SAMPLE"  iterationValue="1"  iterationKeyword=""  discriminator=""  panelSize="1"  groupName="workspaceSelection" />
     </Table>
   </TableEditor>
   <LayoutEditor title="FlowJo Layouts: Flowjo analysis LIL04RBA228_ES.wsp"  current="Layout"  showGrid="0"  showPageBreaks="0"  showGuides="0"  showDebugOutput="0" >
     <Layout name="Layout"  outputFile="file:/C:/Users/kathryn.lamming/Documents/Layout"  color="#00ffffff"  isBatch="0"  showGrid="0"  showRulers="1"  showDebugOutput="0"  showGuides="0"  showPageBreaks="1"  scale="1" >
       <PrintLayout flipPattern0="0"  rows="1"  columns="1"  padding="36"  header=""  footer=""  headerActive="0"  footerActive="0"  scalingMode="fj.print.scale.none"  scaling="1.5232815965"  orientation="1"  width="595.2744"  height="841.8888"  imageableX="72"  imageableY="72"  imageableWidth="451.2744"  imageableHeight="697.8888" />
       <PageSection sectionName="header" >&lt;table width=&quot;100%&quot;&gt;&lt;tr&gt;&lt;td align=&quot;left&quot; valign=&quot;top&quot;&gt;&amp;NBSP&amp;NBSP&amp;NBSP&amp;NBSP&lt;IMG SRC=&quot;file:/C:/Program%20Files/FlowJo%2010.7.1/images/fj_icon.png&quot;&gt;&lt;/IMG&gt;&lt;br/&gt;FlowJo, LLC&lt;/td&gt;&lt;td align=&quot;right&quot; valign=&quot;top&quot;&gt;Page &lt;PageNumber/&gt;&lt;/td&gt;&lt;/tr&gt;&lt;/table&gt;</PageSection>
       <PageSection sectionName="footer" >&lt;table width=&quot;100%&quot;&gt;&lt;tr&gt;&lt;td align=&quot;left&quot;  valign=&quot;bottom&quot;&gt;&lt;LongDate/&gt;&lt;/td&gt;&lt;td align=&quot;right&quot; valign=&quot;bottom&quot;&gt;&lt;Version/&gt;&lt;/td&gt;&lt;/tr&gt;&lt;/table&gt;</PageSection>
       <Iteration iterationType="OFF"  iterationValue="1"  iterationKeyword=""  discriminator=""  panelSize="1"  groupName="All Samples" />
       <BatchSettings useCurrentGroup="1"  length="3"  name=""  order="ACROSS"  direction="COLUMNS"  append="0"  destination="toLayout"  separatePages="0"  launchApp="1"  header="0"  footer="0"  commandLineBatch="0" />
       <FigList>
         <StyledText x="133"  y="40"  width="223"  height="35"  lineWeight="Normal"  fill="#ffffff"  stroke="#00ffffff"  lineStyle="Solid"  gradientColor="#808080"  gradientStyle="le.gradientstyle.none"  enabled="1"  xScale="1"  yScale="1"  aspectRatioLock="0"  alpha="1"  figID="com.treestar.layout.presentation.FigStyledText@4c03af80#1642582457622"  rotation="0"  lock="0"  sizeLock="0"  contentLock="0"  wantsDrops="0"  autoFitContents="0"  autoMinimumSize="1"  padding="5,5,5,5"  z="0" >
           <Content>&amp;#xA;&amp;#xA;    &amp;lt;p style=&amp;quot;margin-top:0;&amp;quot;&amp;gt;&amp;#xA;      &amp;lt;font face=&amp;quot;SansSerif&amp;quot; color=&amp;quot;#000000&amp;quot; style=&amp;quot;font-size:11pt;&amp;quot;&amp;gt;SUP-B15 + &amp;#xA;      CTL011 + a96b35U28 + Peptide&amp;lt;/font&amp;gt;&amp;#xA;    &amp;lt;/p&amp;gt;&amp;#xA;</Content>
         </StyledText>
         <StyledText x="32"  y="204"  width="43"  height="35"  lineWeight="Normal"  fill="#ffffff"  stroke="#00ffffff"  lineStyle="Solid"  gradientColor="#808080"  gradientStyle="le.gradientstyle.none"  enabled="1"  xScale="1"  yScale="1"  aspectRatioLock="0"  alpha="1"  figID="com.treestar.layout.presentation.FigStyledText@747ea7b8#1642582528977"  rotation="0"  lock="0"  sizeLock="0"  contentLock="0"  wantsDrops="0"  autoFitContents="0"  autoMinimumSize="1"  padding="5,5,5,5"  z="1" >
           <Content>&amp;#xA;&amp;#xA;    &amp;lt;p style=&amp;quot;margin-top:0;&amp;quot;&amp;gt;&amp;#xA;      &amp;lt;font face=&amp;quot;SansSerif&amp;quot; color=&amp;quot;#000000&amp;quot; style=&amp;quot;font-size:11pt;&amp;quot;&amp;gt;CD69&amp;lt;/font&amp;gt;&amp;#xA;    &amp;lt;/p&amp;gt;&amp;#xA;</Content>
         </StyledText>
         <StyledText x="142"  y="368"  width="43"  height="35"  lineWeight="Normal"  fill="#ffffff"  stroke="#00ffffff"  lineStyle="Solid"  gradientColor="#808080"  gradientStyle="le.gradientstyle.none"  enabled="1"  xScale="1"  yScale="1"  aspectRatioLock="0"  alpha="1"  figID="com.treestar.layout.presentation.FigStyledText@3857768f#1642582571839"  rotation="0"  lock="0"  sizeLock="0"  contentLock="0"  wantsDrops="0"  autoFitContents="0"  autoMinimumSize="1"  padding="5,5,5,5"  z="2" >
           <Content>&amp;#xA;&amp;#xA;    &amp;lt;p style=&amp;quot;margin-top:0;&amp;quot;&amp;gt;&amp;#xA;      &amp;lt;font face=&amp;quot;SansSerif&amp;quot; color=&amp;quot;#000000&amp;quot; style=&amp;quot;font-size:11pt;&amp;quot;&amp;gt;CD25&amp;lt;/font&amp;gt;&amp;#xA;    &amp;lt;/p&amp;gt;&amp;#xA;</Content>
         </StyledText>
         <StyledText x="133"  y="420"  width="217"  height="35"  lineWeight="Normal"  fill="#ffffff"  stroke="#00ffffff"  lineStyle="Solid"  gradientColor="#808080"  gradientStyle="le.gradientstyle.none"  enabled="1"  xScale="1"  yScale="1"  aspectRatioLock="0"  alpha="1"  figID="com.treestar.layout.presentation.FigStyledText@558627d8#1642582639664"  rotation="0"  lock="0"  sizeLock="0"  contentLock="0"  wantsDrops="0"  autoFitContents="0"  autoMinimumSize="1"  padding="5,5,5,5"  z="3" >
           <Content>&amp;#xA;&amp;#xA;    &amp;lt;p style=&amp;quot;margin-top:0;&amp;quot;&amp;gt;&amp;#xA;      &amp;lt;font face=&amp;quot;SansSerif&amp;quot; color=&amp;quot;#000000&amp;quot; style=&amp;quot;font-size:11pt;&amp;quot;&amp;gt;SUP-B15 + &amp;#xA;      LZ001 + a96b35U28 + Peptide&amp;lt;/font&amp;gt;&amp;#xA;    &amp;lt;/p&amp;gt;&amp;#xA;</Content>
         </StyledText>
         <StyledText x="32"  y="584"  width="43"  height="35"  lineWeight="Normal"  fill="#ffffff"  stroke="#00ffffff"  lineStyle="Solid"  gradientColor="#808080"  gradientStyle="le.gradientstyle.none"  enabled="1"  xScale="1"  yScale="1"  aspectRatioLock="0"  alpha="1"  figID="com.treestar.layout.presentation.FigStyledText@2ab23851#1642582668406"  rotation="0"  lock="0"  sizeLock="0"  contentLock="0"  wantsDrops="0"  autoFitContents="0"  autoMinimumSize="1"  padding="5,5,5,5"  z="4" >
           <Content>&amp;#xA;&amp;#xA;    &amp;lt;p style=&amp;quot;margin-top:0;&amp;quot;&amp;gt;&amp;#xA;      &amp;lt;font face=&amp;quot;SansSerif&amp;quot; color=&amp;quot;#000000&amp;quot; style=&amp;quot;font-size:11pt;&amp;quot;&amp;gt;CD69&amp;lt;/font&amp;gt;&amp;#xA;    &amp;lt;/p&amp;gt;&amp;#xA;</Content>
         </StyledText>
         <StyledText x="142"  y="755"  width="43"  height="35"  lineWeight="Normal"  fill="#ffffff"  stroke="#00ffffff"  lineStyle="Solid"  gradientColor="#808080"  gradientStyle="le.gradientstyle.none"  enabled="1"  xScale="1"  yScale="1"  aspectRatioLock="0"  alpha="1"  figID="com.treestar.layout.presentation.FigStyledText@3d0b40ad#1642582676719"  rotation="0"  lock="0"  sizeLock="0"  contentLock="0"  wantsDrops="0"  autoFitContents="0"  autoMinimumSize="1"  padding="5,5,5,5"  z="5" >
           <Content>&amp;#xA;&amp;#xA;    &amp;lt;p style=&amp;quot;margin-top:0;&amp;quot;&amp;gt;&amp;#xA;      &amp;lt;font face=&amp;quot;SansSerif&amp;quot; color=&amp;quot;#000000&amp;quot; style=&amp;quot;font-size:11pt;&amp;quot;&amp;gt;CD25&amp;lt;/font&amp;gt;&amp;#xA;    &amp;lt;/p&amp;gt;&amp;#xA;</Content>
         </StyledText>
         <StyledText x="448"  y="40"  width="176"  height="35"  lineWeight="Normal"  fill="#ffffff"  stroke="#00ffffff"  lineStyle="Solid"  gradientColor="#808080"  gradientStyle="le.gradientstyle.none"  enabled="1"  xScale="1"  yScale="1"  aspectRatioLock="0"  alpha="1"  figID="com.treestar.layout.presentation.FigStyledText@7db17f33#1642582847272"  rotation="0"  lock="0"  sizeLock="0"  contentLock="0"  wantsDrops="0"  autoFitContents="0"  autoMinimumSize="1"  padding="5,5,5,5"  z="6" >
           <Content>&amp;#xA;&amp;#xA;    &amp;lt;p style=&amp;quot;margin-top:0;&amp;quot;&amp;gt;&amp;#xA;      &amp;lt;font face=&amp;quot;SansSerif&amp;quot; color=&amp;quot;#000000&amp;quot; style=&amp;quot;font-size:11pt;&amp;quot;&amp;gt;SUP-B15 + &amp;#xA;      CTL011 + a96b35U28&amp;lt;/font&amp;gt;&amp;#xA;    &amp;lt;/p&amp;gt;&amp;#xA;</Content>
         </StyledText>
         <StyledText x="448"  y="420"  width="170"  height="35"  lineWeight="Normal"  fill="#ffffff"  stroke="#00ffffff"  lineStyle="Solid"  gradientColor="#808080"  gradientStyle="le.gradientstyle.none"  enabled="1"  xScale="1"  yScale="1"  aspectRatioLock="0"  alpha="1"  figID="com.treestar.layout.presentation.FigStyledText@66b21548#1642582891270"  rotation="0"  lock="0"  sizeLock="0"  contentLock="0"  wantsDrops="0"  autoFitContents="0"  autoMinimumSize="1"  padding="5,5,5,5"  z="7" >
           <Content>&amp;#xA;&amp;#xA;    &amp;lt;p style=&amp;quot;margin-top:0;&amp;quot;&amp;gt;&amp;#xA;      &amp;lt;font face=&amp;quot;SansSerif&amp;quot; color=&amp;quot;#000000&amp;quot; style=&amp;quot;font-size:11pt;&amp;quot;&amp;gt;SUP-B15 + &amp;#xA;      LZ001 + a96b35U28&amp;lt;/font&amp;gt;&amp;#xA;    &amp;lt;/p&amp;gt;&amp;#xA;</Content>
         </StyledText>
         <ChartData x="404"  y="88"  width="256"  height="256"  lineWeight="Hairline"  fill="#ffffff"  stroke="#000000"  lineStyle="Solid"  gradientColor="#808080"  gradientStyle="le.gradientstyle.none"  enabled="1"  xScale="0.01"  yScale="0.01"  aspectRatioLock="0"  alpha="1"  figID="com.treestar.flowjo.charting.FigChartBox@54788028#1642592700417"  rotation="0"  lock="0"  sizeLock="0"  contentLock="0"  wantsDrops="0"  dependents="1"  showSampleName="1"  showFullPath="1"  showFreq="0"  showCount="1"  showPopulationName="1"  showGraphTitle="0"  showMedians="0"  useShortName="1"  showKeyword="0"  keyword=""  showStatistic="0"  statistic=""  offsetHistograms="0"  offsetX="0"  offsetY="0"  flipH="0"  flipV="0"  showAdjunctHistograms="0"  scaleH="1"  scaleV="1"  panelIndex="-1"  z="8" >
           <Graph smoothing="0"  backColor="#ffffff"  foreColor="#000000"  heatMapStatistic="Median"  heatMapStatParameter="Comp-VL3-H"  type="DotPlot"  fast="1" >
             <Axis dimension="x"  name="BL2-A"  label=""  auto="auto" />
             <Axis dimension="y"  name="RL1-A"  label=""  auto="auto" />
             <GraphSettings level="5%"  smoothingHighResolution="1"  contourHighResolution="1"  histogramSmoothingCount="0"  graphResolution="256"  showOutliers="0"  drawLargeDots="0"  dotsToDraw="8000"  tint="le.chartfill.tinted.40"  lineWeight="le.lineweight.normal"  lineStyle="le.linestyle.solid" />
             <GraphEnvironment showGrid="0"  showAxes="tnTN"  showGates="1"  showFreqOnPlots="1"  showGateNameOnPlots="1"  showMedians="0"  showUncomped="0"  addEventParam="0"  lastYAxisName="" >
               <TextTraits font="SansSerif"  size="11"  name="Labels"  style="plain"  color="#000000"  background="#00ffffff"  just="left" />
               <TextTraits font="SansSerif"  size="11"  name="LayoutGates"  style="plain"  color="#000000"  background="#00ffffff"  just="left" />
               <TextTraits font="SansSerif"  size="9"  name="Numbers"  style="plain"  color="#000000"  background="#00ffffff"  just="left" />
               <TextTraits font="SansSerif"  size="9"  name="Legend"  style="plain"  color="#000000"  background="#00ffffff"  just="left" />
               <WindowPosition x="1114"  y="7"  width="477"  height="696"  displayed="1"  panelState="+--" />
             </GraphEnvironment>
           </Graph>
           <Annotation lineWeight="NoLine"  fill="#ffffff"  stroke="#808080"  lineStyle="Solid"  gradientColor="#808080"  gradientStyle="le.gradientstyle.none"  enabled="1"  xScale="1"  yScale="1"  aspectRatioLock="0"  alpha="1"  figID="com.treestar.flowjo.charting.FigChartAnnotation@2ddec94e#1642592700417"  rotation="0"  lock="0"  sizeLock="0"  contentLock="0"  wantsDrops="0"  autoFitContents="0"  autoMinimumSize="1"  padding="5,5,5,5" >
             <Content>&amp;#xA;&amp;#xA;    &amp;lt;p style=&amp;quot;margin-top:0; text-align:left;&amp;quot;&amp;gt;&amp;#xA;      &amp;lt;font face=&amp;quot;SansSerif&amp;quot; color=&amp;quot;#000000&amp;quot; style=&amp;quot;font-size:11pt;&amp;quot;&amp;gt;&amp;lt;input type=&amp;quot;fjml&amp;quot; value=&amp;quot;%3CAnno+name%3D%22fj.anno.samplename%22+%2F%3E&amp;quot; style=&amp;quot;font-family:SansSerif; color:#000000; font-weight:normal;&amp;quot;&amp;gt;&amp;#xA;      &amp;lt;/font&amp;gt;&amp;#xA;    &amp;lt;/p&amp;gt;&amp;#xA;    &amp;lt;p style=&amp;quot;margin-top:0; text-align:left;&amp;quot;&amp;gt;&amp;#xA;      &amp;lt;font face=&amp;quot;SansSerif&amp;quot; color=&amp;quot;#000000&amp;quot; style=&amp;quot;font-size:11pt;&amp;quot;&amp;gt;&amp;lt;input type=&amp;quot;fjml&amp;quot; value=&amp;quot;%3CAnno+name%3D%22fj.anno.popname%22+%2F%3E&amp;quot; style=&amp;quot;font-family:SansSerif; color:#000000; font-weight:normal;&amp;quot;&amp;gt;&amp;#xA;      &amp;lt;/font&amp;gt;&amp;#xA;    &amp;lt;/p&amp;gt;&amp;#xA;    &amp;lt;p style=&amp;quot;margin-top:0; text-align:left;&amp;quot;&amp;gt;&amp;#xA;      &amp;lt;font face=&amp;quot;SansSerif&amp;quot; color=&amp;quot;#000000&amp;quot; style=&amp;quot;font-size:11pt;&amp;quot;&amp;gt;&amp;lt;input type=&amp;quot;fjml&amp;quot; value=&amp;quot;%3CStatistic+name%3D%22Count%22++id%3D%22%22++ancestor%3D%22%22+%2F%3E&amp;quot; style=&amp;quot;font-family:SansSerif; color:#000000; font-weight:normal;&amp;quot;&amp;gt;&amp;#xA;&amp;lt;/font&amp;gt;    &amp;lt;/p&amp;gt;&amp;#xA;</Content>
             <WindowPosition x="0"  y="340"  width="109"  height="61"  displayed="0"  panelState="" />
           </Annotation>
           <Legend lineWeight="Hairline"  fill="#ffffff"  stroke="#000000"  lineStyle="Solid"  gradientColor="#808080"  gradientStyle="le.gradientstyle.none"  enabled="1"  xScale="1"  yScale="1"  aspectRatioLock="0"  alpha="1"  figID="com.treestar.flowjo.charting.legend.FigLegend@5fe7c92f#1642592700417"  rotation="0"  lock="0"  sizeLock="0"  contentLock="0"  wantsDrops="0"  rows="3"  columns="4"  drawGrid="1"  autoFitContents="0"  showHeader="1" >
             <RowSizes>
               <Size index="0"  value="15" />
               <Size index="1"  value="15" />
               <Size index="2"  value="15" />
             </RowSizes>
             <ColSizes>
               <Size index="0"  value="15" />
               <Size index="1"  value="15" />
               <Size index="2"  value="15" />
               <Size index="3"  value="15" />
             </ColSizes>
             <WindowPosition x="280"  y="0"  width="60"  height="45"  displayed="0"  panelState="" />
             <Columns>
               <Anno name="fj.anno.samplename" />
               <Anno name="fj.anno.popname" />
               <Statistic name="Count"  ancestor=""  correlate="" />
             </Columns>
           </Legend>
           <Ancestry lineWeight="Hairline"  fill="#ffffff"  stroke="#000000"  lineStyle="Solid"  gradientColor="#808080"  gradientStyle="le.gradientstyle.none"  enabled="1"  xScale="1"  yScale="1"  aspectRatioLock="0"  alpha="1"  figID="com.treestar.flowjo.charting.FigChartRow@6af54613#1642592700417"  rotation="0"  lock="0"  sizeLock="0"  contentLock="0"  wantsDrops="0"  backgating="0"  horizontal="0"  backgatingLargeDots="0"  backgatingContours="0" >
             <WindowPosition x="0"  y="0"  width="0"  height="1"  displayed="0"  panelState="" />
           </Ancestry>
           <Multigraph lineWeight="NoLine"  fill="#00ffffff"  stroke="#000000"  lineStyle="Solid"  gradientColor="#808080"  gradientStyle="le.gradientstyle.none"  enabled="1"  xScale="1"  yScale="1"  aspectRatioLock="1"  alpha="1"  figID="com.treestar.flowjo.charting.FigChartGrid@48523d98#1642592700417"  rotation="0"  lock="0"  sizeLock="0"  contentLock="0"  wantsDrops="0"  annoOffsetX="0"  annoOffsetY="0"  type="NONE"  displayType="DotPlot"  rows="0"  columns="0" >
             <WindowPosition x="0"  y="0"  width="0"  height="1"  displayed="0"  panelState="" />
             <Parameters/>
           </Multigraph>
           <PopModelList>
             <DataLayer path="Lymphocytes/Single Cells/Alive cells/T cells"  panelValue="1"  discriminatorValue=""  sampleGMID="45"  sampleID="46" >
               <LegendSpec color="#000000"  text=""  chartFill="le.chartfill.tinted.40"  lineWeight="Normal"  lineStyle="Solid"  control="0" />
             </DataLayer>
           </PopModelList>
           <WindowPosition x="404"  y="88"  width="256"  height="256"  displayed="1"  panelState="" />
         </ChartData>
         <FigColorLegend x="376"  y="355"  width="70"  height="12"  lineWeight="Hairline"  fill="#ffffff"  stroke="#000000"  lineStyle="Solid"  gradientColor="#808080"  gradientStyle="le.gradientstyle.none"  enabled="1"  xScale="1"  yScale="1"  aspectRatioLock="0"  alpha="1"  figID="com.treestar.layout.presentation.FigHeatmapStatAxis@6e76f63e#1648463795527"  rotation="0"  lock="0"  sizeLock="0"  contentLock="0"  wantsDrops="0"  colorMapName="Default (blue,green,yellow,red)"  z="13" />
         <ChartData x="404"  y="469"  width="256"  height="256"  lineWeight="Hairline"  fill="#ffffff"  stroke="#000000"  lineStyle="Solid"  gradientColor="#808080"  gradientStyle="le.gradientstyle.none"  enabled="1"  xScale="0.01"  yScale="0.01"  aspectRatioLock="0"  alpha="1"  figID="com.treestar.flowjo.charting.FigChartBox@780f645a#1642592740127"  rotation="0"  lock="0"  sizeLock="0"  contentLock="0"  wantsDrops="0"  dependents="1"  showSampleName="1"  showFullPath="1"  showFreq="0"  showCount="1"  showPopulationName="1"  showGraphTitle="0"  showMedians="0"  useShortName="1"  showKeyword="0"  keyword=""  showStatistic="0"  statistic=""  offsetHistograms="0"  offsetX="0"  offsetY="0"  flipH="0"  flipV="0"  showAdjunctHistograms="0"  scaleH="1"  scaleV="1"  panelIndex="-1"  z="18" >
           <Graph smoothing="0"  backColor="#ffffff"  foreColor="#000000"  heatMapStatistic="Median"  heatMapStatParameter="Comp-VL3-H"  type="DotPlot"  fast="1" >
             <Axis dimension="x"  name="BL2-A"  label=""  auto="auto" />
             <Axis dimension="y"  name="RL1-A"  label=""  auto="auto" />
             <GraphSettings level="5%"  smoothingHighResolution="1"  contourHighResolution="1"  histogramSmoothingCount="0"  graphResolution="256"  showOutliers="0"  drawLargeDots="0"  dotsToDraw="8000"  tint="le.chartfill.tinted.40"  lineWeight="le.lineweight.normal"  lineStyle="le.linestyle.solid" />
             <GraphEnvironment showGrid="0"  showAxes="tnTN"  showGates="1"  showFreqOnPlots="1"  showGateNameOnPlots="1"  showMedians="0"  showUncomped="0"  addEventParam="0"  lastYAxisName="" >
               <TextTraits font="SansSerif"  size="11"  name="Labels"  style="plain"  color="#000000"  background="#00ffffff"  just="left" />
               <TextTraits font="SansSerif"  size="11"  name="LayoutGates"  style="plain"  color="#000000"  background="#00ffffff"  just="left" />
               <TextTraits font="SansSerif"  size="9"  name="Numbers"  style="plain"  color="#000000"  background="#00ffffff"  just="left" />
               <TextTraits font="SansSerif"  size="9"  name="Legend"  style="plain"  color="#000000"  background="#00ffffff"  just="left" />
               <WindowPosition x="1114"  y="7"  width="477"  height="696"  displayed="0"  panelState="+--" />
             </GraphEnvironment>
           </Graph>
           <Annotation lineWeight="NoLine"  fill="#ffffff"  stroke="#808080"  lineStyle="Solid"  gradientColor="#808080"  gradientStyle="le.gradientstyle.none"  enabled="1"  xScale="1"  yScale="1"  aspectRatioLock="0"  alpha="1"  figID="com.treestar.flowjo.charting.FigChartAnnotation@3244fc86#1642592740127"  rotation="0"  lock="0"  sizeLock="0"  contentLock="0"  wantsDrops="0"  autoFitContents="0"  autoMinimumSize="1"  padding="5,5,5,5" >
             <Content>&amp;#xA;&amp;#xA;    &amp;lt;p style=&amp;quot;margin-top:0; text-align:left;&amp;quot;&amp;gt;&amp;#xA;      &amp;lt;font face=&amp;quot;SansSerif&amp;quot; color=&amp;quot;#000000&amp;quot; style=&amp;quot;font-size:11pt;&amp;quot;&amp;gt;&amp;lt;input type=&amp;quot;fjml&amp;quot; value=&amp;quot;%3CAnno+name%3D%22fj.anno.samplename%22+%2F%3E&amp;quot; style=&amp;quot;font-family:SansSerif; color:#000000; font-weight:normal;&amp;quot;&amp;gt;&amp;#xA;      &amp;lt;/font&amp;gt;&amp;#xA;    &amp;lt;/p&amp;gt;&amp;#xA;    &amp;lt;p style=&amp;quot;margin-top:0; text-align:left;&amp;quot;&amp;gt;&amp;#xA;      &amp;lt;font face=&amp;quot;SansSerif&amp;quot; color=&amp;quot;#000000&amp;quot; style=&amp;quot;font-size:11pt;&amp;quot;&amp;gt;&amp;lt;input type=&amp;quot;fjml&amp;quot; value=&amp;quot;%3CAnno+name%3D%22fj.anno.popname%22+%2F%3E&amp;quot; style=&amp;quot;font-family:SansSerif; color:#000000; font-weight:normal;&amp;quot;&amp;gt;&amp;#xA;      &amp;lt;/font&amp;gt;&amp;#xA;    &amp;lt;/p&amp;gt;&amp;#xA;    &amp;lt;p style=&amp;quot;margin-top:0; text-align:left;&amp;quot;&amp;gt;&amp;#xA;      &amp;lt;font face=&amp;quot;SansSerif&amp;quot; color=&amp;quot;#000000&amp;quot; style=&amp;quot;font-size:11pt;&amp;quot;&amp;gt;&amp;lt;input type=&amp;quot;fjml&amp;quot; value=&amp;quot;%3CStatistic+name%3D%22Count%22++id%3D%22%22++ancestor%3D%22%22+%2F%3E&amp;quot; style=&amp;quot;font-family:SansSerif; color:#000000; font-weight:normal;&amp;quot;&amp;gt;&amp;#xA;&amp;lt;/font&amp;gt;    &amp;lt;/p&amp;gt;&amp;#xA;</Content>
             <WindowPosition x="0"  y="340"  width="109"  height="61"  displayed="0"  panelState="" />
           </Annotation>
           <Legend lineWeight="Hairline"  fill="#ffffff"  stroke="#000000"  lineStyle="Solid"  gradientColor="#808080"  gradientStyle="le.gradientstyle.none"  enabled="1"  xScale="1"  yScale="1"  aspectRatioLock="0"  alpha="1"  figID="com.treestar.flowjo.charting.legend.FigLegend@5934a403#1642592740127"  rotation="0"  lock="0"  sizeLock="0"  contentLock="0"  wantsDrops="0"  rows="3"  columns="4"  drawGrid="1"  autoFitContents="0"  showHeader="1" >
             <RowSizes>
               <Size index="0"  value="15" />
               <Size index="1"  value="15" />
               <Size index="2"  value="15" />
             </RowSizes>
             <ColSizes>
               <Size index="0"  value="15" />
               <Size index="1"  value="15" />
               <Size index="2"  value="15" />
               <Size index="3"  value="15" />
             </ColSizes>
             <WindowPosition x="280"  y="0"  width="60"  height="45"  displayed="0"  panelState="" />
             <Columns>
               <Anno name="fj.anno.samplename" />
               <Anno name="fj.anno.popname" />
               <Statistic name="Count"  ancestor=""  correlate="" />
             </Columns>
           </Legend>
           <Ancestry lineWeight="Hairline"  fill="#ffffff"  stroke="#000000"  lineStyle="Solid"  gradientColor="#808080"  gradientStyle="le.gradientstyle.none"  enabled="1"  xScale="1"  yScale="1"  aspectRatioLock="0"  alpha="1"  figID="com.treestar.flowjo.charting.FigChartRow@22780a7a#1642592740127"  rotation="0"  lock="0"  sizeLock="0"  contentLock="0"  wantsDrops="0"  backgating="0"  horizontal="0"  backgatingLargeDots="0"  backgatingContours="0" >
             <WindowPosition x="0"  y="0"  width="0"  height="1"  displayed="0"  panelState="" />
           </Ancestry>
           <Multigraph lineWeight="NoLine"  fill="#00ffffff"  stroke="#000000"  lineStyle="Solid"  gradientColor="#808080"  gradientStyle="le.gradientstyle.none"  enabled="1"  xScale="1"  yScale="1"  aspectRatioLock="1"  alpha="1"  figID="com.treestar.flowjo.charting.FigChartGrid@360098ae#1642592740127"  rotation="0"  lock="0"  sizeLock="0"  contentLock="0"  wantsDrops="0"  annoOffsetX="0"  annoOffsetY="0"  type="NONE"  displayType="DotPlot"  rows="0"  columns="0" >
             <WindowPosition x="0"  y="0"  width="0"  height="1"  displayed="0"  panelState="" />
             <Parameters/>
           </Multigraph>
           <PopModelList>
             <DataLayer path="Lymphocytes/Single Cells/Alive cells/T cells"  panelValue="1"  discriminatorValue=""  sampleGMID="55"  sampleID="56" >
               <LegendSpec color="#000000"  text=""  chartFill="le.chartfill.tinted.40"  lineWeight="Normal"  lineStyle="Solid"  control="0" />
             </DataLayer>
           </PopModelList>
           <WindowPosition x="404"  y="469"  width="256"  height="256"  displayed="1"  panelState="" />
         </ChartData>
         <FigColorLegend x="376"  y="736"  width="70"  height="12"  lineWeight="Hairline"  fill="#ffffff"  stroke="#000000"  lineStyle="Solid"  gradientColor="#808080"  gradientStyle="le.gradientstyle.none"  enabled="1"  xScale="1"  yScale="1"  aspectRatioLock="0"  alpha="1"  figID="com.treestar.layout.presentation.FigHeatmapStatAxis@569762a#1648463795527"  rotation="0"  lock="0"  sizeLock="0"  contentLock="0"  wantsDrops="0"  colorMapName="Default (blue,green,yellow,red)"  z="23" />
         <ChartData x="110"  y="469"  width="256"  height="256"  lineWeight="Hairline"  fill="#ffffff"  stroke="#000000"  lineStyle="Solid"  gradientColor="#808080"  gradientStyle="le.gradientstyle.none"  enabled="1"  xScale="0.01"  yScale="0.01"  aspectRatioLock="0"  alpha="1"  figID="com.treestar.flowjo.charting.FigChartBox@6ad4bd70#1642592780133"  rotation="0"  lock="0"  sizeLock="0"  contentLock="0"  wantsDrops="0"  dependents="1"  showSampleName="1"  showFullPath="1"  showFreq="0"  showCount="1"  showPopulationName="1"  showGraphTitle="0"  showMedians="0"  useShortName="1"  showKeyword="0"  keyword=""  showStatistic="0"  statistic=""  offsetHistograms="0"  offsetX="0"  offsetY="0"  flipH="0"  flipV="0"  showAdjunctHistograms="0"  scaleH="1"  scaleV="1"  panelIndex="-1"  z="28" >
           <Graph smoothing="0"  backColor="#ffffff"  foreColor="#ff0000"  heatMapStatistic="Median"  heatMapStatParameter="Comp-VL3-H"  type="DotPlot"  fast="1" >
             <Axis dimension="x"  name="BL2-A"  label=""  auto="auto" />
             <Axis dimension="y"  name="RL1-A"  label=""  auto="auto" />
             <GraphSettings level="5%"  smoothingHighResolution="1"  contourHighResolution="1"  histogramSmoothingCount="0"  graphResolution="256"  showOutliers="0"  drawLargeDots="0"  dotsToDraw="8000"  tint="le.chartfill.tinted.40"  lineWeight="le.lineweight.normal"  lineStyle="le.linestyle.solid" />
             <GraphEnvironment showGrid="0"  showAxes="tnTN"  showGates="1"  showFreqOnPlots="1"  showGateNameOnPlots="1"  showMedians="0"  showUncomped="0"  addEventParam="0"  lastYAxisName="" >
               <TextTraits font="SansSerif"  size="11"  name="Labels"  style="plain"  color="#000000"  background="#00ffffff"  just="left" />
               <TextTraits font="SansSerif"  size="11"  name="LayoutGates"  style="plain"  color="#000000"  background="#00ffffff"  just="left" />
               <TextTraits font="SansSerif"  size="9"  name="Numbers"  style="plain"  color="#000000"  background="#00ffffff"  just="left" />
               <TextTraits font="SansSerif"  size="9"  name="Legend"  style="plain"  color="#000000"  background="#00ffffff"  just="left" />
               <WindowPosition x="212"  y="97"  width="477"  height="696"  displayed="0"  panelState="+--" />
             </GraphEnvironment>
           </Graph>
           <Annotation lineWeight="NoLine"  fill="#ffffff"  stroke="#808080"  lineStyle="Solid"  gradientColor="#808080"  gradientStyle="le.gradientstyle.none"  enabled="1"  xScale="1"  yScale="1"  aspectRatioLock="0"  alpha="1"  figID="com.treestar.flowjo.charting.FigChartAnnotation@54155314#1642592780133"  rotation="0"  lock="0"  sizeLock="0"  contentLock="0"  wantsDrops="0"  autoFitContents="0"  autoMinimumSize="1"  padding="5,5,5,5" >
             <Content>&amp;#xA;&amp;#xA;    &amp;lt;p style=&amp;quot;margin-top:0; text-align:left;&amp;quot;&amp;gt;&amp;#xA;      &amp;lt;font face=&amp;quot;SansSerif&amp;quot; color=&amp;quot;#000000&amp;quot; style=&amp;quot;font-size:11pt;&amp;quot;&amp;gt;&amp;lt;input type=&amp;quot;fjml&amp;quot; value=&amp;quot;%3CAnno+name%3D%22fj.anno.samplename%22+%2F%3E&amp;quot; style=&amp;quot;font-family:SansSerif; color:#000000; font-weight:normal;&amp;quot;&amp;gt;&amp;#xA;      &amp;lt;/font&amp;gt;&amp;#xA;    &amp;lt;/p&amp;gt;&amp;#xA;    &amp;lt;p style=&amp;quot;margin-top:0; text-align:left;&amp;quot;&amp;gt;&amp;#xA;      &amp;lt;font face=&amp;quot;SansSerif&amp;quot; color=&amp;quot;#000000&amp;quot; style=&amp;quot;font-size:11pt;&amp;quot;&amp;gt;&amp;lt;input type=&amp;quot;fjml&amp;quot; value=&amp;quot;%3CAnno+name%3D%22fj.anno.popname%22+%2F%3E&amp;quot; style=&amp;quot;font-family:SansSerif; color:#000000; font-weight:normal;&amp;quot;&amp;gt;&amp;#xA;      &amp;lt;/font&amp;gt;&amp;#xA;    &amp;lt;/p&amp;gt;&amp;#xA;    &amp;lt;p style=&amp;quot;margin-top:0; text-align:left;&amp;quot;&amp;gt;&amp;#xA;      &amp;lt;font face=&amp;quot;SansSerif&amp;quot; color=&amp;quot;#000000&amp;quot; style=&amp;quot;font-size:11pt;&amp;quot;&amp;gt;&amp;lt;input type=&amp;quot;fjml&amp;quot; value=&amp;quot;%3CStatistic+name%3D%22Count%22++id%3D%22%22++ancestor%3D%22%22+%2F%3E&amp;quot; style=&amp;quot;font-family:SansSerif; color:#000000; font-weight:normal;&amp;quot;&amp;gt;&amp;#xA;&amp;lt;/font&amp;gt;    &amp;lt;/p&amp;gt;&amp;#xA;</Content>
             <WindowPosition x="0"  y="340"  width="109"  height="61"  displayed="0"  panelState="" />
           </Annotation>
           <Legend lineWeight="Hairline"  fill="#ffffff"  stroke="#000000"  lineStyle="Solid"  gradientColor="#808080"  gradientStyle="le.gradientstyle.none"  enabled="1"  xScale="1"  yScale="1"  aspectRatioLock="0"  alpha="1"  figID="com.treestar.flowjo.charting.legend.FigLegend@7aec50c6#1642592780133"  rotation="0"  lock="0"  sizeLock="0"  contentLock="0"  wantsDrops="0"  rows="3"  columns="4"  drawGrid="1"  autoFitContents="0"  showHeader="1" >
             <RowSizes>
               <Size index="0"  value="15" />
               <Size index="1"  value="15" />
               <Size index="2"  value="15" />
             </RowSizes>
             <ColSizes>
               <Size index="0"  value="15" />
               <Size index="1"  value="15" />
               <Size index="2"  value="15" />
               <Size index="3"  value="15" />
             </ColSizes>
             <WindowPosition x="280"  y="0"  width="60"  height="45"  displayed="0"  panelState="" />
             <Columns>
               <Anno name="fj.anno.samplename" />
               <Anno name="fj.anno.popname" />
               <Statistic name="Count"  ancestor=""  correlate="" />
             </Columns>
           </Legend>
           <Ancestry lineWeight="Hairline"  fill="#ffffff"  stroke="#000000"  lineStyle="Solid"  gradientColor="#808080"  gradientStyle="le.gradientstyle.none"  enabled="1"  xScale="1"  yScale="1"  aspectRatioLock="0"  alpha="1"  figID="com.treestar.flowjo.charting.FigChartRow@23856eb6#1642592780133"  rotation="0"  lock="0"  sizeLock="0"  contentLock="0"  wantsDrops="0"  backgating="0"  horizontal="0"  backgatingLargeDots="0"  backgatingContours="0" >
             <WindowPosition x="0"  y="0"  width="0"  height="1"  displayed="0"  panelState="" />
           </Ancestry>
           <Multigraph lineWeight="NoLine"  fill="#00ffffff"  stroke="#000000"  lineStyle="Solid"  gradientColor="#808080"  gradientStyle="le.gradientstyle.none"  enabled="1"  xScale="1"  yScale="1"  aspectRatioLock="1"  alpha="1"  figID="com.treestar.flowjo.charting.FigChartGrid@57dff302#1642592780133"  rotation="0"  lock="0"  sizeLock="0"  contentLock="0"  wantsDrops="0"  annoOffsetX="0"  annoOffsetY="0"  type="NONE"  displayType="DotPlot"  rows="0"  columns="0" >
             <WindowPosition x="0"  y="0"  width="0"  height="1"  displayed="0"  panelState="" />
             <Parameters/>
           </Multigraph>
           <PopModelList>
             <DataLayer path="Lymphocytes/Single Cells/Alive cells/T cells"  panelValue="1"  discriminatorValue=""  sampleGMID="3"  sampleID="4" >
               <LegendSpec color="#ff0000"  text=""  chartFill="le.chartfill.tinted.40"  lineWeight="Normal"  lineStyle="Solid"  control="0" />
             </DataLayer>
           </PopModelList>
           <WindowPosition x="110"  y="469"  width="256"  height="256"  displayed="1"  panelState="" />
         </ChartData>
         <FigColorLegend x="82"  y="736"  width="70"  height="12"  lineWeight="Hairline"  fill="#ffffff"  stroke="#000000"  lineStyle="Solid"  gradientColor="#808080"  gradientStyle="le.gradientstyle.none"  enabled="1"  xScale="1"  yScale="1"  aspectRatioLock="0"  alpha="1"  figID="com.treestar.layout.presentation.FigHeatmapStatAxis@1366abff#1648463795527"  rotation="0"  lock="0"  sizeLock="0"  contentLock="0"  wantsDrops="0"  colorMapName="Default (blue,green,yellow,red)"  z="33" />
         <ChartData x="110"  y="88"  width="256"  height="256"  lineWeight="Hairline"  fill="#00ffffff"  stroke="#000000"  lineStyle="Solid"  gradientColor="#808080"  gradientStyle="le.gradientstyle.none"  enabled="1"  xScale="0.01"  yScale="0.01"  aspectRatioLock="0"  alpha="1"  figID="com.treestar.flowjo.charting.FigChartBox@436c3893#1642592856341"  rotation="0"  lock="0"  sizeLock="0"  contentLock="0"  wantsDrops="0"  dependents="1"  showSampleName="1"  showFullPath="1"  showFreq="0"  showCount="1"  showPopulationName="1"  showGraphTitle="0"  showMedians="0"  useShortName="1"  showKeyword="0"  keyword=""  showStatistic="0"  statistic=""  offsetHistograms="0"  offsetX="0"  offsetY="0"  flipH="0"  flipV="0"  showAdjunctHistograms="0"  scaleH="1"  scaleV="1"  panelIndex="-1"  z="38" >
           <Graph smoothing="0"  backColor="#00ffffff"  foreColor="#ff0000"  heatMapStatistic="Median"  heatMapStatParameter="Comp-VL3-H"  type="DotPlot"  fast="1" >
             <Axis dimension="x"  name="BL2-A"  label=""  auto="auto" />
             <Axis dimension="y"  name="RL1-A"  label=""  auto="auto" />
             <GraphSettings level="5%"  smoothingHighResolution="1"  contourHighResolution="1"  histogramSmoothingCount="0"  graphResolution="256"  showOutliers="0"  drawLargeDots="0"  dotsToDraw="8000"  tint="le.chartfill.tinted.40"  lineWeight="le.lineweight.normal"  lineStyle="le.linestyle.solid" />
             <GraphEnvironment showGrid="0"  showAxes="tnTN"  showGates="1"  showFreqOnPlots="1"  showGateNameOnPlots="1"  showMedians="0"  showUncomped="0"  addEventParam="0"  lastYAxisName="" >
               <TextTraits font="SansSerif"  size="11"  name="Labels"  style="plain"  color="#000000"  background="#00ffffff"  just="left" />
               <TextTraits font="SansSerif"  size="11"  name="LayoutGates"  style="plain"  color="#000000"  background="#00ffffff"  just="left" />
               <TextTraits font="SansSerif"  size="9"  name="Numbers"  style="plain"  color="#000000"  background="#00ffffff"  just="left" />
               <TextTraits font="SansSerif"  size="9"  name="Legend"  style="plain"  color="#000000"  background="#00ffffff"  just="left" />
               <WindowPosition x="643"  y="33"  width="477"  height="742"  displayed="0"  panelState="++-" />
             </GraphEnvironment>
           </Graph>
           <Annotation lineWeight="NoLine"  fill="#ffffff"  stroke="#808080"  lineStyle="Solid"  gradientColor="#808080"  gradientStyle="le.gradientstyle.none"  enabled="1"  xScale="1"  yScale="1"  aspectRatioLock="0"  alpha="1"  figID="com.treestar.flowjo.charting.FigChartAnnotation@141ac6d5#1642592856341"  rotation="0"  lock="0"  sizeLock="0"  contentLock="0"  wantsDrops="0"  autoFitContents="0"  autoMinimumSize="1"  padding="5,5,5,5" >
             <Content>&amp;#xA;&amp;#xA;    &amp;lt;p style=&amp;quot;margin-top:0; text-align:left;&amp;quot;&amp;gt;&amp;#xA;      &amp;lt;font face=&amp;quot;SansSerif&amp;quot; color=&amp;quot;#000000&amp;quot; style=&amp;quot;font-size:11pt;&amp;quot;&amp;gt;&amp;lt;input type=&amp;quot;fjml&amp;quot; value=&amp;quot;%3CAnno+name%3D%22fj.anno.samplename%22+%2F%3E&amp;quot; style=&amp;quot;font-family:SansSerif; color:#000000; font-weight:normal;&amp;quot;&amp;gt;&amp;#xA;      &amp;lt;/font&amp;gt;&amp;#xA;    &amp;lt;/p&amp;gt;&amp;#xA;    &amp;lt;p style=&amp;quot;margin-top:0; text-align:left;&amp;quot;&amp;gt;&amp;#xA;      &amp;lt;font face=&amp;quot;SansSerif&amp;quot; color=&amp;quot;#000000&amp;quot; style=&amp;quot;font-size:11pt;&amp;quot;&amp;gt;&amp;lt;input type=&amp;quot;fjml&amp;quot; value=&amp;quot;%3CAnno+name%3D%22fj.anno.popname%22+%2F%3E&amp;quot; style=&amp;quot;font-family:SansSerif; color:#000000; font-weight:normal;&amp;quot;&amp;gt;&amp;#xA;      &amp;lt;/font&amp;gt;&amp;#xA;    &amp;lt;/p&amp;gt;&amp;#xA;    &amp;lt;p style=&amp;quot;margin-top:0; text-align:left;&amp;quot;&amp;gt;&amp;#xA;      &amp;lt;font face=&amp;quot;SansSerif&amp;quot; color=&amp;quot;#000000&amp;quot; style=&amp;quot;font-size:11pt;&amp;quot;&amp;gt;&amp;lt;input type=&amp;quot;fjml&amp;quot; value=&amp;quot;%3CStatistic+name%3D%22Count%22++id%3D%22%22++ancestor%3D%22%22+%2F%3E&amp;quot; style=&amp;quot;font-family:SansSerif; color:#000000; font-weight:normal;&amp;quot;&amp;gt;&amp;#xA;&amp;lt;/font&amp;gt;    &amp;lt;/p&amp;gt;&amp;#xA;</Content>
             <WindowPosition x="0"  y="340"  width="109"  height="61"  displayed="0"  panelState="" />
           </Annotation>
           <Legend lineWeight="Hairline"  fill="#ffffff"  stroke="#000000"  lineStyle="Solid"  gradientColor="#808080"  gradientStyle="le.gradientstyle.none"  enabled="1"  xScale="1"  yScale="1"  aspectRatioLock="0"  alpha="1"  figID="com.treestar.flowjo.charting.legend.FigLegend@288945d#1642592856341"  rotation="0"  lock="0"  sizeLock="0"  contentLock="0"  wantsDrops="0"  rows="3"  columns="4"  drawGrid="1"  autoFitContents="0"  showHeader="1" >
             <RowSizes>
               <Size index="0"  value="15" />
               <Size index="1"  value="15" />
               <Size index="2"  value="15" />
             </RowSizes>
             <ColSizes>
               <Size index="0"  value="15" />
               <Size index="1"  value="15" />
               <Size index="2"  value="15" />
               <Size index="3"  value="15" />
             </ColSizes>
             <WindowPosition x="280"  y="0"  width="60"  height="45"  displayed="0"  panelState="" />
             <Columns>
               <Anno name="fj.anno.samplename" />
               <Anno name="fj.anno.popname" />
               <Statistic name="Count"  ancestor=""  correlate="" />
             </Columns>
           </Legend>
           <Ancestry lineWeight="Hairline"  fill="#ffffff"  stroke="#000000"  lineStyle="Solid"  gradientColor="#808080"  gradientStyle="le.gradientstyle.none"  enabled="1"  xScale="1"  yScale="1"  aspectRatioLock="0"  alpha="1"  figID="com.treestar.flowjo.charting.FigChartRow@4de4be29#1642592856341"  rotation="0"  lock="0"  sizeLock="0"  contentLock="0"  wantsDrops="0"  backgating="0"  horizontal="0"  backgatingLargeDots="0"  backgatingContours="0" >
             <WindowPosition x="0"  y="0"  width="0"  height="1"  displayed="0"  panelState="" />
           </Ancestry>
           <Multigraph lineWeight="NoLine"  fill="#00ffffff"  stroke="#000000"  lineStyle="Solid"  gradientColor="#808080"  gradientStyle="le.gradientstyle.none"  enabled="1"  xScale="1"  yScale="1"  aspectRatioLock="1"  alpha="1"  figID="com.treestar.flowjo.charting.FigChartGrid@2d291893#1642592856341"  rotation="0"  lock="0"  sizeLock="0"  contentLock="0"  wantsDrops="0"  annoOffsetX="0"  annoOffsetY="0"  type="NONE"  displayType="DotPlot"  rows="0"  columns="0" >
             <WindowPosition x="0"  y="0"  width="0"  height="1"  displayed="0"  panelState="" />
             <Parameters/>
           </Multigraph>
           <PopModelList>
             <DataLayer path="Lymphocytes/Single Cells/Alive cells/T cells"  panelValue="1"  discriminatorValue=""  sampleGMID="0"  sampleID="1" >
               <LegendSpec color="#ff0000"  text=""  chartFill="le.chartfill.tinted.40"  lineWeight="Normal"  lineStyle="Solid"  control="0" />
             </DataLayer>
           </PopModelList>
           <WindowPosition x="110"  y="88"  width="256"  height="256"  displayed="1"  panelState="" />
         </ChartData>
         <FigColorLegend x="82"  y="355"  width="70"  height="12"  lineWeight="Hairline"  fill="#ffffff"  stroke="#000000"  lineStyle="Solid"  gradientColor="#808080"  gradientStyle="le.gradientstyle.none"  enabled="1"  xScale="1"  yScale="1"  aspectRatioLock="0"  alpha="1"  figID="com.treestar.layout.presentation.FigHeatmapStatAxis@6b805ec1#1648463795527"  rotation="0"  lock="0"  sizeLock="0"  contentLock="0"  wantsDrops="0"  colorMapName="Default (blue,green,yellow,red)"  z="43" />
       </FigList>
     </Layout>
     <WindowPosition x="10"  y="182"  width="990"  height="818" />
   </LayoutEditor>
   <Scripts>
     <Script lang="text/javascript"  name="New Script    " />
   </Scripts>
   <Experiment>
     <PlateModel name="Plate"  color="#00ffffff"  rows="8"  columns="12"  plateID="00000"  expID="000-00000"  format="Plate"  showNEntries="1"  peHeatmap="1"  peShowEnums="1"  peThickBorders="1" >
       <PrintLayout flipPattern0="0"  rows="1"  columns="1"  padding="36"  header=""  footer=""  headerActive="0"  footerActive="0"  scalingMode="fj.print.scale.none"  scaling="1"  orientation="1"  width="595.2744"  height="841.8888"  imageableX="72"  imageableY="72"  imageableWidth="451.2744"  imageableHeight="697.8888" />
     </PlateModel>
     <PlateEditorState>
       <KeywordList>
         <Keyword attribute="Assay"  value="GFP Reporter" />
         <Keyword attribute="Time point"  value="24hr" />
         <Keyword attribute="Treatment &quot;Drug A&quot;"  value="10ug/L" />
       </KeywordList>
       <StagingArea>
         <StagingWell/>
         <StagingWell/>
         <StagingWell/>
         <StagingWell/>
       </StagingArea>
     </PlateEditorState>
   </Experiment>
   <Exports/>
   <SOPS/>
   <experiment/>
   <weights/>
 </Workspace>
