# Supplementary material for: Therapeutic high affinity T cell receptor targeting a KRASG12D cancer neoantigen
Source: Nat Commun. 2022 Sep 10;13:5333. doi: 10.1038/s41467-022-32811-1 (PMC9464187; doi:10.1038/s41467-022-32811-1)
Supplement: Supplementary file 4 — Source Data [file 41467_2022_32811_MOESM4_ESM.zip › Source Data.xlsx]

## Sheet: Figure 1a
Figure 1a
		IFNγ spots
		control (no peptide)			0.1 µM WT peptide			1 µM WT peptide			10 µM WT peptide			0.1 µM G12D peptide			1 µM G12D peptide			10 µM G12D peptide
	TCR transduced	39	53	29	28	30	31	31	28	35	28	35	33	64	43	34	140	115	104	183	218	228
	untransduced	40	28	36	25	19	36	28	21	30	31	28	33	25	24	34	19	20	38	21	24	20

## Sheet: Figure 1b
Figure 1b
	Alanine variant	Normalised affinity KD Expt1	Normalised affinity KD Expt2
	G12D	1	1
	V1A	1.32905	1.17762
	V2A	0.397294	0.353021
	V3A	1.29365	1.13901
	G4A	0.285398	0.260067
	A5S	0.092934	0.086389
	D6A
	G7A	0.664596	0.649558
	V8A	0.409138	0.419597
	G9A	0.165652	0.185574
	Alanine variant	KD Expt1	KD Expt2
	G12D	63.13	62.52
	V1A	47.5	53.09
	V2A	158.9	177.1
	V3A	48.8	54.89
	G4A	221.2	240.4
	A5S	679.3	723.7
	D6A	No binding	No binding
	G7A	94.99	96.25
	V8A	154.3	149
	G9A	381.1	336.9

## Sheet: Figure 1c
Figure 1c		Binding affinity KD (nM)
		1st Gen	2nd Gen	3rd Gen
	JDI TCR	62800
	Mutant1	11600	0.183	0.251
	Mutant2	3250	0.145	0.475
	Mutant3	6780	0.108	0.554
	Mutant4	15	8.4	0.105
	Mutant5	13990	22.7	0.057
	Mutant6	58000	0.582	0.125
	Mutant7	64	0.373	0.089
	Mutant8	40800	0.704	0.103
	Mutant9	620	14.3	0.136
	Mutant10	613	2.55	0.215
	Mutant11	1070	3.85	0.445
	Mutant12	14040	0.088	0.086
	Mutant13	698	0.111	0.301
	Mutant14	142	0.387	0.041
	Mutant15	18890	2.41	0.0293
	Mutant16	883	0.062	0.0466
	Mutant17	3880	2.14	0.0637
	Mutant18	34180	1.34	0.0573
	Mutant19	4650	1.33	0.271
	Mutant20	15120	50	0.171
	Mutant21	25370	45.3	1.34
	Mutant22	7590	6.42	3.18
	Mutant23	264	0.351	0.647
	Mutant24		0.121	0.122
	Mutant25		0.461	0.141
	Mutant26		66.3	0.114
	Mutant27		26.9	0.206
	Mutant28		54.1	0.303
	Mutant29		0.062	0.194
	Mutant30		0.33	0.159
	Mutant31		0.175	0.272
	Mutant32		0.209	0.233
	Mutant33		15.7	0.11
	Mutant34		0.088	0.0217
	Mutant35		1.13	0.122
	Mutant36		0.0294	0.0386
	Mutant37		0.0442	0.0305
	Mutant38		1.26	3.75
	Mutant39		8.01	0.054
	Mutant40		0.0518	0.0488
	Mutant41		6.42	0.0287
	Mutant42		0.212
	Mutant43		0.253
	Mutant44		0.654
	Mutant45		0.26
	Mutant46		0.593
	Mutant47		0.175
	Mutant48		0.27
	Mutant49		0.603
	Mutant50		0.327
	Mutant51		0.954
	Mutant52		0.856
	Mutant53		1.7
	Mutant54		1.34
	Mutant55		1.87
	Mutant56		3.55
	Mutant57		1.11
	Mutant58		64.8
	Mutant59		23.4
	Mutant60		136
	Mutant61		43.5
	Mutant62		9.57
	Mutant63		126
	Mutant64		0.235
	Mutant65		0.442
	Mutant66		0.057
	Mutant67		2.65
	Mutant68		0.318
	Mutant69		0.638
	Mutant70		0.417
	Mutant71		0.182
	Mutant72		0.47
	Mutant73		0.421
	Mutant74		0.145
	Mutant75		0.186
	Mutant76		0.172
	Mutant77		0.183
	Mutant78		0.651

## Sheet: Figure 1d
Figure 1d		Affinity Window KD KRASWT/G12D
		1st Gen	2nd Gen	3rd Gen
	Mutant1	166	9836	6773
	Mutant2	62	69	3958
	Mutant3	97.7	1222	4477
	Mutant4	54	783	3400
	Mutant5	47	58.2	4930
	Mutant6	49	3041	5760
	Mutant7	46	6408	3619
	Mutant8	72	3920	7252
	Mutant9	47	89	9926
	Mutant10	20	258	10000
	Mutant11	31	114	10000
	Mutant12		3946	248
	Mutant13		1621	8505
	Mutant14		1989	4366
	Mutant15		1050	7511
	Mutant16		21	2749
	Mutant17		4091	1000
	Mutant18		461	4924
	Mutant19		1187	1373
	Mutant20		381	10000
	Mutant21		177	878
	Mutant22		298	4049
	Mutant23		63	2915
	Mutant24		239	3263
	Mutant25		934	3961
	Mutant26		208	2828
	Mutant27		1.2	3098
	Mutant28		81	648
	Mutant29		433	1403
	Mutant30		21	732
	Mutant31		373	2066
	Mutant32		1157	5700
	Mutant33		622	2224
	Mutant34		1066	6007
	Mutant35		599	6672
	Mutant36		456
	Mutant37		108
	Mutant38		201
	Mutant39		68
	Mutant40		165
	Mutant41		421
	Mutant42		63
	Mutant43		1394
	Mutant44		1113
	Mutant45		1028
	Mutant46		1263
	Mutant47		1369
	Mutant48		731
	Mutant49		889
	Mutant50		877
	Mutant51		766
	Mutant52		1196
	Mutant53		108
	Mutant54		90
	Mutant55		120
	Mutant56		24
	Mutant57		18
	Mutant58		96
	Mutant59		4.8
	Mutant60		20.4
	Mutant61		7.8
	Mutant62		12
	Mutant63		12
	Mutant64		21.6
	Mutant65		1004
	Mutant66		4761
	Mutant67		6378
	Mutant68		324
	Mutant69		2608
	Mutant70		1253
	Mutant71		810
	Mutant72		1266
	Mutant73		425
	Mutant74		258
	Mutant75		900
	Mutant76		752
	Mutant77		6337
	Mutant78		4608

## Sheet: Figure 4d
Figure 4d
		IFNγ spots
	10 µM peptide:	KRASG12D			KRASWT			PRELID3			ADAMTS13			VSX2			RASL10A			PPP1R12A			SPDEF			DNHD1			TCP1			CCT5			DALRD3			NUBPL			ATL1			DMXL2			MVD
	100 pM IMC-KRASG12D	905	908	1009	20	13	15	6	3	11	10	5	5	4	3	6	36	28	40	3	13	3	9	4	11	279	308	304	9	4	0	5	6	8	3	1	1	3	1	6	5	3	3	8	1	3	1	0	0
n=2 (repeat of Fig 4d)
	10 µM peptide:	KRASG12D			KRASWT			PRELID3			ADAMTS13			VSX2			RASL10A			PPP1R12A			SPDEF			DNHD1			TCP1			CCT5			DALRD3			NUBPL			ATL1			DMXL2			MVD
	100 pM IMC-KRASG12D	871	1010	1011	10	10	8	5	0	3	4	5	0	0	0	3	11	9	14	3	3	6	6	5	1	110	139	109	1	3	0	0	1	5	0	0	0	3	5	4	1	5	3	5	3	3	0	3	5
[truncated: 27 more columns]

## Sheet: Figure 4e
Figure 4e
		EC50 (pM)	IFNγ spots
	[IMC-KRASG12D]		10 nM			1 nM			0.1 nM			0.01 nM			0.001 nM			0.0001 nM			0 nM			PBMC + 10 nM IMC-KRASG12D + peptide (no SUP-B15 targets)
	Peptide:
	KRASG12D	6.566	1068	1021	1076	859	963	956	871	1010	1011	539	591	670	100	93	133	3	4	9	4	3	0	3	5	1
	KRASWT	2736	559	571	485	203	159	196	10	10	8	3	6	3	3	5	3	6	3	8	1	3	6	4	3	4
	DNHD1	210	341	424	460	410	413	361	110	139	109	0	9	11	0	1	4	1	3	6	0	4	1	3	5	0
	RASL10A	2485	544	486	501	176	168	205	11	9	14	0	1	0	0	5	0	1	0	0	3	0	1	0	0	0
	TCP1		4	1	5	4	1	0	1	3	0	3	3	4	0	6	1	3	1	3	0	3	4	0	3	0
	no peptide		4	0	4
	Controls:
	SUP-B15 cells only																							1	0
	PBMC only																							1	3
	PBMC + IMC-KRASG12D (no SUP-B15 or peptide)		1	4
n=2 (repeat of Fig 4e)
	Peptide:
	KRASG12D	2.66	949	1025	1001	925	975	968	905	908	1009	751	740	760	233	305	263	11	15	18	0	6	0	5	1	4
	KRASWT	2082	745	751	751	309	290	289	20	13	15	3	1	8	5	0	9	0	4	0	0	0	0	4	9	4
	DNHD1	114.9	698	639	535	685	569	550	279	308	304	15	19	20	4	4	9	3	3	5	0	0	0	3	1	0
	RASL10A	1079	680	676	623	358	343	373	36	28	40	1	0	3	5	1	3	9	6	0	3	0	5	5	1	4
	TCP1		9	10	1	1	3	1	9	4	0	3	0	0	0	6	6	1	6	3	4	5	0	5	1	4
	no peptide		4	8	8
	Controls:
	SUP-B15 cells only																							0	0
	PBMC only																							1	1
	PBMC + IMC-KRASG12D (no SUP-B15 or peptide)		4	6

## Sheet: Figure 5a
Figure 5a
			IFNγ spots / 25000 T cells
		[IMC-KRASG12D]	100 pM				50 pM				25 pM				12.5 pM				6.25 pM				3.13 pM				1.6 pM				0 pM
	DC + KRASWT mRNA		0	0	0	1	1	0	0	0	0	0	1	0	0	0	0	0	1	0	0	1	0	0	0	0	0	0	0	0	0	1	0	0
	DC + KRASG12D mRNA		483	504	506	461	272	307	268	243	127	150	161	162	46	36	46	24	4	11	8	17	0	1	1	1	0	0	0	1	0	0	0	0
	DC		0	0	0	0
n=2 (repeat of Fig 5a)
	DC + KRASWT mRNA		0	1	0	0	1	1	0	0	0	1	0	2	0	0	1	1	1	1	0	0	0	0	0	1	0	1	0	1	2	0	2	1
	DC + KRASG12D mRNA		169	154	189	156	75	71	98	65	30	29	51	21	5	4	10	3	1	1	1	2	1	0	0	0	0	1	1	1	0	0	0	0
	DC		0	0	0	2

## Sheet: Figure 5b
Figure 5b
		IFNγ spots / 100000 T cells
		DMSO control (no peptide)			KRASWT 9mer peptide			KRASG12D 9mer peptide			KRASWT 10mer peptide			KRASG12D 10mer peptide
	no IMC-KRASG12D	4	0	1	0	0	1	0	0	0	1	0	1	0	1	3
	+ 50 pM IMC-KRASG12D	0	1	1	1	1	1	0	2	0	2	1	1	577	596	542
n=2 (repeat of Fig 5b)
	no IMC-KRASG12D	1	1	1	0	1	0	1	0	2	0	1	3	0	1	3
	+ 50 pM IMC-KRASG12D	1	0	0	1	1	3	0	0	3	1	2	1	450	539	601

## Sheet: Figure 5d
PSN1 CRISPR clones
Figure 5d
		EC50 (pM)	IFNγ spots
	[IMC-KRASG12D]		10 nM			1 nM			0.333 nM			0.111 nM			0.037 nM			0.0123 nM			0.00123 nM			0 nM			0 nM and no PBMC
	Cell line:
F8	HLA-A*11 KRASG12D clone 1	55.5	1500	1384	1389	1695	1331	1440	1389	1301	1336	1165	1015	1019	605	668	641	159	114	80	0	3	1	0	0	1	0	1	0
E11	HLA-A*11 KRASG12D clone 2	360.3	726	681	709	531	429	511	451	424	309	179	148	116	55	73	44	8	9	11	0	1	3	3	3	3	1	0	0
	HLA-A*11 KRASWT		178	169	160	14	16	11	4	1	4	0	8	4	1	0	0	3	3	1	1	0	3	1	3	1	0	0	0
	HLA-A*24 KRASG12D		1	0	1	0	0	3	1	1	0	1	1	0	1	0	0	0	4	0	0	0	1	1	0	0	0	0	0
n=2 (repeat of Figure 5d)
		EC50 (pM)	IFNγ spots
	[IMC-KRASG12D]		10 nM			1 nM			0.333 nM			0.111 nM			0.0111 nM			0.001111 nM			0 nM			0 nM and no PBMC
	Cell line:
F8	HLA-A*11 KRASG12D clone 1	78.15	1500	1500	1500	1200	1303	976	914	1336	1249	741	943	968	93	136	103	1	4	3	1	3	1	0	0	0
E11	HLA-A*11 KRASG12D clone 2	172.9	123	146	199	114	151	200	140	120	133	43	40	59	3	5	0	0	0	0	1	0	1
	HLA-A*11 KRASWT		43	23	28	1	1	3	0	0	0	0	0	1	0	0	0	0	0	0	3	0	0
	HLA-A*24 KRASG12D		0	0	0	0	1	0	1	0	0	1	0	0	0	0	0	0	0	1	0	0	0
n=3 (repeat of Figure 5d)
		EC50 (pM)	IFNγ spots
	[IMC-KRASG12D]		1 nM			0.33 nM			0.111 nM			0.0111 nM			0.00111 nM			0 nM			0 nM and no PBMC
	Cell line:
F8	HLA-A*11 KRASG12D clone 1	57.12	*	*	*	1800	1800	1800	1445	1385	1369	359	320	350	10	9	3	0	0	0
E11	HLA-A*11 KRASG12D clone 2	99.97	*	*	*	153	149	184	109	123	131	8	4	8	4	1	0	0	0	1
			* indicates no signal detected due to failure of these wells on the assay plate

## Sheet: Figure 5e
Figure 5e
		IFNγ spots
		CL40			PANC1 A11			NORMAL COLON			SUP-B15			SK-MEL-28			NCI-H2030			NORMAL COLON			SUP-B15			SK-MEL-28			NCI-H2030
	[IMC-KRASG12D]:																			+ KRASG12D peptide
	0.01 nM	14	18	14	195	200	219	3	1	3	0	5	4	5	5	15	1	9	8
	0.1 nM	120	104	156	1426	1408	1363	3	0	3	3	6	0	13	29	15	11	6	4
	1 nM	415	559	539	1531	1588	1550	3	0	4	1	0	0	156	153	223	171	166	116	614	598	623	739	693	688	1088	1183	1153	1378	1436	1411
		Pulmonary Fibroblasts			Cardiac myocytes			cardiac smooth muscle cells			aortic endothelial cells			Pulmonary Fibroblasts			Cardiac myocytes			cardiac smooth muscle cells			aortic endothelial cells
	[IMC-KRASG12D]:													+ KRASG12D peptide
	0.1 nM	1	0	0	0	1	0	0	1	0	3	3	1
	1 nM	1	3	1	3	0	0	1	3	3	1	0	0
	10 nM	45	30	50	55	39	38	81	89	123	5	4	1	921	864	839	761	786	860	1008	1115	978	1043	1113	1080
n=2 (repeat of Fig 5e)
		CL40			PANC1 A11			NORMAL COLON			SUP-B15			SK-MEL-28			NCI-H2030			NORMAL COLON			SUP-B15			SK-MEL-28			NCI-H2030
	[IMC-KRASG12D]:																			+ KRASG12D peptide
	0.01 nM	13	5	13	144	129	119				15	13	21	6	3	4	4	1	1
	0.1 nM	189	178	203	1445	1199	1368	4	11	5	13	11	13	6	9	13	4	0	3
	1 nM	453	419	514	1818	1486	1600	11	5	8	11	11	4	194	156	198	146	149	103	1035	1026	1016							1676	1658	1736
		Pulmonary Fibroblasts			Cardiac myocytes			cardiac smooth muscle cells			aortic endothelial cells			Pulmonary Fibroblasts			Cardiac myocytes			cardiac smooth muscle cells			aortic endothelial cells
	[IMC-KRASG12D]:													+ KRASG12D peptide
	0.1 nM	0	0	0	4	3	3	1	0	4	0	0	3
	1 nM	0	1	0	6	0	3	4	3	3	0	0	0
	10 nM	25	33	33	9	4	6	11	8	6	30	41	56	1099	1033	998	1020	1179	1101	664	679	759	1241	1259	1099

[truncated: 7 more sheets: Figure 5f, Figure S1, Table 1, 2 and 4, Figure S6, Figure S7, Figure S9a + b, Figure S9c, Figure S9d]
